# Supplementary material for: Humane stunning or stun/killing in the slaughter of wild-caught finfish: The scientific evidence base
Source: Anim Welf. 2025 May 29;34:e33. doi: 10.1017/awf.2023.30 (PMC12122825; doi:10.1017/awf.2023.30)
Supplement: James et al. supplementary material 1 — James et al. supplementary material [file S0962728623000301sup001.xlsx]

## Sheet: 1. Bibliographic, Google  
	Original searches in 2020
Database	Language	Date searched	Search string	how the database was searched	Number of results	Number of results downloaded	Notes
Web of Science: Core Collection	English	20.10.2020	(*Fish*) AND (stun* OR slaughter* OR welfare OR electronarcosis OR euthan* OR “electric shock”) NOT (stunt* OR pig* OR swine OR pork OR cattle OR cow* OR beef OR chicken* OR poultry OR turkey* OR lamb* OR sheep OR calf OR calves OR bull* OR jellyfish* OR crab* OR trematode*)	Topic	5347	5347
Scopus	English	20.10.2020	(*Fish*) AND (stun* OR slaughter* OR welfare OR electronarcosis OR euthan* OR “electric shock”) NOT (stunt* OR pig* OR swine OR pork OR cattle OR cow* OR beef OR chicken* OR poultry OR turkey* OR lamb* OR sheep OR calf OR calves OR bull* OR jellyfish* OR crab* OR trematode*)	Title, Abstract, Keyword	4147	4147
CAB Abstracts & Food Science source	English	20.10.2020	(*Fish*) AND (stun* OR slaughter* OR welfare OR electronarcosis OR euthan* OR “electric shock”) NOT (stunt* OR pig* OR swine OR pork OR cattle OR cow* OR beef OR chicken* OR poultry OR turkey* OR lamb* OR sheep OR calf OR calves OR bull* OR jellyfish* OR crab* OR trematode*)	Abstract	3440	3375	Duplicates automatically removed by EBSCO so fewer results downloaded
Web of Science: Core Collection	Spanish	20.10.2020	(Pez OR Peces OR Pescado*) AND (aturdi* OR sacrifica* OR bienestar OR electronarcosis OR eutanasia* OR "descarga* eléctrica*") NOT (cerd* OR puerco* OR vaca* OR buey* OR pollo* OR cavallo* OR pav* OR terner* OR oveja* OR cabra* OR becerr* OR toro OR medusa* OR cangrejo* OR tremátodo*)	Topic	2	2
Scopus	Spanish	20.10.2020	(Pez OR Peces OR Pescado*) AND (aturdi* OR sacrifica* OR bienestar OR electronarcosis OR eutanasia* OR "descarga* eléctrica*") NOT (cerd* OR puerco* OR vaca* OR buey* OR pollo* OR cavallo* OR pav* OR terner* OR oveja* OR cabra* OR becerr* OR toro OR medusa* OR cangrejo* OR tremátodo*)	Title, Abstract, Keyword	5	5
CAB Abstracts & Food Science source	Spanish	20.10.2020	(Pez OR Peces OR Pescado*) AND (aturdi* OR sacrifica* OR bienestar OR electronarcosis OR eutanasia* OR "descarga* eléctrica*") NOT (cerd* OR puerco* OR vaca* OR buey* OR pollo* OR cavallo* OR pav* OR terner* OR oveja* OR cabra* OR becerr* OR toro OR medusa* OR cangrejo* OR tremátodo*)	Abstract	10	10
Electronic Theses Online Service (EThOS) (only searched in English Language because it is the UK’s national thesis service of the UK’s doctoral research theses)	English	03.11.2020	Fish AND stun	Advanced search; Any words	1	1	Manually entered into Endnote (no pdf)
Electronic Theses Online Service (EThOS)	English	03.11.2020	Fish AND stunning	Advanced search; Any words	1	1 relevant but same as above for stun therefore not downloaded
Electronic Theses Online Service (EThOS)	English	03.11.2020	Fish AND slaughter	Advanced search; Any words	11	1	Manually entered into Endnote (with pdf)
Electronic Theses Online Service (EThOS)	English	03.11.2020	Fish AND slaughtering	Advanced search; Any words	11	1 relevant but same as above slaughter therefore not downloaded
Electronic Theses Online Service (EThOS)	English	03.11.2020	Fish AND welfare	Advanced search; Any words	55	0
Electronic Theses Online Service (EThOS)	English	03.11.2020	Fish AND electronarcosis	Advanced search; Any words	1	0
Electronic Theses Online Service (EThOS)	English	03.11.2020	Fish AND euthanasia	Advanced search; Any words	1	0
Digital Access to Research Theses (DART-Europe E thesis)	English	29.10.2020	(*Fish*) AND (stun* OR slaughter* OR welfare OR electronarcosis OR euthan* OR “electric shock”) NOT (stunt* OR pig* OR swine OR pork OR cattle OR cow* OR beef OR chicken* OR poultry OR turkey* OR lamb* OR sheep OR calf OR calves OR bull* OR jellyfish* OR crab* OR trematode*)	Search box	92	9	Manually entered into Endnote with pdfs
Google Scholar	English	21.10.2020	fish stun|stunning|electronarcosis|ikejime	Advanced search; All of the words; Citations and Patents excluded; Sorted by relevance	500	500	All 500 results downloaded
Digital Access to Research Theses (DART-Europe E thesis)	Spanish	02.11.2020	(Pez OR Peces OR Pescado*) AND (aturdi* OR sacrifica* OR bienestar OR electronarcosis OR eutanasia* OR "descarga* eléctrica*") NOT (cerd* OR puerco* OR vaca* OR buey* OR pollo* OR cavallo* OR pav* OR terner* OR oveja* OR cabra* OR becerr* OR toro OR medusa* OR cangrejo* OR tremátodo*)	Search box	10	1 relevant (Lopez) but this appeared in the English language searches therefore not downloaded
Google Scholar	Spanish	27.10.2020	pez|pescado aturdir|aturdimiento|electronarcosis|ikejime	Advanced search; All of the words; Citations and Patents excluded; Sorted by relevance	500	32	All 500 articles screened and only 32 potentially relevant articles downloaded
						Total =13,429 articles before duplicate removal in Endnote and Eppi reviewer
	Re-run of searches in 2022
					Results
Web of Science: Core Collection	English	10.02.2022	(*Fish*) AND (stun* OR slaughter* OR welfare OR electronarcosis OR euthan* OR “electric shock”) NOT (stunt* OR pig* OR swine OR pork OR cattle OR cow* OR beef OR chicken* OR poultry OR turkey* OR lamb* OR sheep OR calf OR calves OR bull* OR jellyfish* OR crab* OR trematode*)	Topic. Custom date range 20.10.2020 to 10.02.2022	649
Scopus	English	10.02.2022	(*Fish*) AND (stun* OR slaughter* OR welfare OR electronarcosis OR euthan* OR “electric shock”) NOT (stunt* OR pig* OR swine OR pork OR cattle OR cow* OR beef OR chicken* OR poultry OR turkey* OR lamb* OR sheep OR calf OR calves OR bull* OR jellyfish* OR crab* OR trematode*)	Title, Abstract, Keyword; Date range from 2020 to present	1205
CAB Abstracts & Food Science source	English	10.02.2022	(*Fish*) AND (stun* OR slaughter* OR welfare OR electronarcosis OR euthan* OR “electric shock”) NOT (stunt* OR pig* OR swine OR pork OR cattle OR cow* OR beef OR chicken* OR poultry OR turkey* OR lamb* OR sheep OR calf OR calves OR bull* OR jellyfish* OR crab* OR trematode*)	Abstract; Date range October 2020 to February 2022	339
Web of Science: Core Collection	Spanish	10.02.2022	(Pez OR Peces OR Pescado*) AND (aturdi* OR sacrifica* OR bienestar OR electronarcosis OR eutanasia* OR "descarga* eléctrica*") NOT (cerd* OR puerco* OR vaca* OR buey* OR pollo* OR cavallo* OR pav* OR terner* OR oveja* OR cabra* OR becerr* OR toro OR medusa* OR cangrejo* OR tremátodo*)	Topic. Custom date range 20.10.2020 to 10.02.2022	0
Scopus	Spanish	10.02.2022	(*Fish*) AND (stun* OR slaughter* OR welfare OR electronarcosis OR euthan* OR “electric shock”) NOT (stunt* OR pig* OR swine OR pork OR cattle OR cow* OR beef OR chicken* OR poultry OR turkey* OR lamb* OR sheep OR calf OR calves OR bull* OR jellyfish* OR crab* OR trematode*)	Title, Abstract, Keyword; Date range from 2020 to present	1 but document not relevant
CAB Abstracts & Food Science source	Spanish	10.02.2022	(*Fish*) AND (stun* OR slaughter* OR welfare OR electronarcosis OR euthan* OR “electric shock”) NOT (stunt* OR pig* OR swine OR pork OR cattle OR cow* OR beef OR chicken* OR poultry OR turkey* OR lamb* OR sheep OR calf OR calves OR bull* OR jellyfish* OR crab* OR trematode*)	Abstract; Date range October 2020 to February 2022	0
Google Scholar	Spanish	10.02.2022	pez|pescado aturdir|aturdimiento|electronarcosis|ikejime	Advanced search; All of the words; Citations and Patents excluded; Sorted by relevance; Date limited 2020-2022	375 none relevant
Google scholar	English	10.02.2022	fish stun|stunning|electronarcosis|ikejime	Advanced search; All of the words; Citations and Patents excluded; Sorted by relevance; Date limited 2020-2022	500
Electronic Theses Online Service (EThOS) (only searched in English Language because it is the UK’s national thesis service of the UK’s doctoral research theses)	English	10.02.2022	Fish AND stun	Advanced search; Any words; Filtered for years 2020 to present	1 result but nothing new in this search. PhD thesis that is not available and published in 1989 as found in first round of searches.
Electronic Theses Online Service (EThOS)	English	10.02.2022	Fish AND stunning	Advanced search; Any words	1 same as result above
Electronic Theses Online Service (EThOS)	English	10.02.2022	Fish AND slaughter	Advanced search; Any words	11 but no new results compared to previous search
Electronic Theses Online Service (EThOS)	English	10.02.2022	Fish AND slaughtering	Advanced search; Any words	11 same as above
Electronic Theses Online Service (EThOS)	English	10.02.2022	Fish AND welfare	Advanced search; Any words	59 but no new relevant results compared to previous search
Electronic Theses Online Service (EThOS)	English	10.02.2022	Fish AND electronarcosis	Advanced search; Any words	1 not new and not relevant
Electronic Theses Online Service (EThOS)	English	10.02.2022	Fish AND euthanasia	Advanced search; Any words	1 not new and not relevant
DART-Europe	English	10.02.2022	(*Fish*) AND (stun* OR slaughter* OR welfare OR electronarcosis OR euthan* OR “electric shock”) NOT (stunt* OR pig* OR swine OR pork OR cattle OR cow* OR beef OR chicken* OR poultry OR turkey* OR lamb* OR sheep OR calf OR calves OR bull* OR jellyfish* OR crab* OR trematode*)	Search box; Years filtered 2020-present	27 none relevant
DART-Europe	Spanish	10.02.2022	(Pez OR Peces OR Pescado*) AND (aturdi* OR sacrifica* OR bienestar OR electronarcosis OR eutanasia* OR "descarga* eléctrica*") NOT (cerd* OR puerco* OR vaca* OR buey* OR pollo* OR cavallo* OR pav* OR terner* OR oveja* OR cabra* OR becerr* OR toro OR medusa* OR cangrejo* OR tremátodo*)	Search box; Years filtered 2020-present	3 none relevant
					In second round EBSCO, Scopus and WOS put into Endnote and duplicates removed. 256 duplicates removed leaving 1937 articles. These were screened by one reviewer. The same reviewer also screened results returned by Google scholar, EThOS and DART-Europe - total screened in these databases/platforms = 991

## Sheet: 2. Specialist websites 2020
Organisation	Number of potentially relevant articles captured for pre-screening	How the site was searched	Notes
Fish Count [http://fishcount.org.uk/]	0	manually	6 examples of where humane stunning practiced in commercial wild-capture fisheries: Usan salmon fisheries; Alaskan own wild salmon; Wild Salmon Direct; Ekofish; Blue North Fisheries; Fairfish
Centre for Environment Fisheries and Aquaculture Science [https://www.cefas.co.uk/]	1	humane stunning and humane slaughter in publication page
Defra online databases of research [https://www.gov.uk/government/organisations/department-for-environment-food-rural-affairs]	2	humane stunning and humane slaughter in publication page	Automated humane slaughter of trout. - AW1202 1998-2001 summary only; Humane electric stunning of farmed sea fish - LK0663 (halibut & turbot) 2005-2006 summary results only
Food and Agriculture Organization [http://www.fao.org/]	1	manually in publications and then searching for humane stunning and humane slaughter in search box
UFAW [https://www.ufaw.org.uk/]	0	manually in publications and then searching for humane stunning and humane slaughter in search box
SINTEF Fisheries and Aquaculture [https://www.sintef.no/]	15	humane stunning and humane slaughter in publication page
WWF [https://www.wwf.org.uk/]	0	humane stunning and humane slaughter in search box
International Marine Ingredient Association [https://www.iffo.net/]	0	manually and then searching for humane stunning and humane slaughter in search box
Sea Fish [https://www.seafish.org/]	0	manually and then searching for humane stunning and humane slaughter in search box
WorldFish [https://www.worldfishcenter.org/]	0	humane stunning and humane slaughter in publication page
Marine Stewardship Council [https://www.msc.org/home]	0	manually in publications and then searching for humane stunning and humane slaughter in search box
Compassion in World Farming [https://www.ciwf.org.uk/]	4	manually in publications and then searching for humane stunning and humane slaughter in search box
EFSA [http://www.efsa.europa.eu/]	19	manually in publications and then searching for humane stunning and humane slaughter in search box
Wageningen University [https://www.wur.nl/en.htm]	6	humane stunning and humane slaughter in search box
Nofima [https://nofima.no/en/]	14	manually in publications and then searching for humane stunning and humane slaughter in search box	some not in English language
Ace Aquactec [https://aceaquatec.com/]	3	humane stunning and humane slaughter in search box
Fair Fish International - FishEthobase [http://fishethobase.net/]	0	manually in publications and then searching for humane stunning and humane slaughter in search box
Humane Slaughter Association [https://www.hsa.org.uk/]	5	humane stunning and humane slaughter in search box
European Commission http://publications.europa.eu/	0	manually in publications and then searching for humane stunning and humane slaughter in search box
Royal Society for the Protection of Animals [https://www.rspca.org.uk/]	0	humane stunning and humane slaughter in search box
Conducted in October & November 2020	In total 3 additional articles captured and 1 article provided by stakeholder.

## Sheet: 3. Specialist websites 2022
Database	Date searched	Search term/s	Number of relevant results	Notes
Fish Count [http://fishcount.org.uk/]	15.02.22	hand searched website	0
Centre for Environment Fisheries and Aquaculture Science [https://www.cefas.co.uk/]	15.02.22	humane stunning; humane slaughter publication page	0
Defra online databases of research [https://www.gov.uk/government/organisations/department-for-environment-food-rural-affairs]	15.02.22	humane stunning; humane slaughter Search for using search box in research projects	0
Food and Agriculture Organization [http://www.fao.org/]	15.02.22	manually in publications and then searching for humane stunning and humane slaughter in search box	0
UFAW [https://www.ufaw.org.uk/]	15.02.22	manually in publications and then searching for humane stunning and humane slaughter in search box	0
SINTEF Fisheries and Aquaculture [https://www.sintef.no/]	15.02.22	humane stunning; humane slaughter using search box in publication page	0
WWF [https://www.wwf.org.uk/]	15.02.22	humane stunning and humane slaughter in search box	0
International Marine Ingredient Association [https://www.iffo.net/]	15.02.22	manually and searching for humane stunning and humane slaughter in search box	0
Sea Fish [https://www.seafish.org/]	15.02.22	manually and searching for humane stunning and humane slaughter in search box	0
WorldFish [https://www.worldfishcenter.org/]	15.02.22	searching for humane stunning and humane slaughter in publication search box	0
Marine Stewardship Council [https://www.msc.org/home]	15.02.22	humane stunning and humane slaughter in search box	0
Compassion in World Farming [https://www.ciwf.org.uk/]	15.02.22	manually and then searching for humane stunning and humane slaughter in search box	0
EFSA [http://www.efsa.europa.eu/]	15.02.22	humane stunning, humane slaughter, fish in search box with date restriction 31 October 2020 to 15 February 2022	0
Wageningen University [https://www.wur.nl/en.htm]	15.02.22	searched for humane stunning and humane slaughter	0	3 projects: 10 in progress- Fish stunning at sea - Operationalising stunning of captured fish: providing and ensuring better animal welfare.Project code: 4400003311. Start and end years 2021-2023.https://www.wur.nl/en/show/Stunning-captured-wild-sea-fish-for-better-animal-welfare.htm; 2) Completed project - Operationalizing stunning of marine fish: ensuring and safeguarding better animal welfare …
Nofima [https://nofima.no/en/]	15.02.22	manual search including project pages and search for humane stunning and humane slaughter in publications search box	0	1 report not available ( Roth 2021 dry electrical stunning of lumpfish (i.e. salmon cleaner fish) and outsourced gadoid and salmonid species not relevant to wild-caught fisheries
Ace Aquactec [https://aceaquatec.com/]	15.02.22	manual search in humane slaughter section	0
Fair Fish International - FishEthobase [http://fishethobase.net/]	15.02.22	manual search and following links with who FishEthoBase co-operate with: CCMAR - Centro de Ciências do MAR, Faro, Portugal; FishBase - the world's leading fish database; FSVO - Swiss Federal Food Safety and Veterinary Office; Fish Welfare Programme of Eurogroup for Animals; Friend of the Sea - certification scheme in fishereies and aquaculture	1 report	Catching Up: Fish Welfare in Wild Capture Fisheries. Eurogroup for animals 2021 already found in first round of searches for literature provided by stakeholder
Humane Slaughter Association [https://www.hsa.org.uk/]	15.02.22	manual seach of publications	0
European Commission http://publications.europa.eu/	15.02.22	search in publications for wild fish humane slaughter and stunning for years 2020 - 2022	0
Royal Society for the Protection of Animals [https://www.rspca.org.uk/]	15.02.22	Humane stunning; Humane slaughter using search box	0
			Therefore no additional articles found in second round of searches. However, a stakeholder provided us with a report that has been added to the reviews: Emam W & Xu C (2022). Key welfare recommendations for marine capture fisheries. Aquatic Life Institute. Full report.Available at (07.03.22) https://drive.google.com/file/d/15P6Mq7efIvZoxh6bQ_jNUo4-UExsgdLy/view
Searched for literature published between October 2020 and end of February 2022

## Sheet: 4. Full text not retrieved
Articles that were not available at full text
Anon . (1986). Automation and data processing in aquaculture : proceedings of the IFAC symposium, Trondheim, Norway, 18-21 August 1986 / edited by J.G. Balchen. pp.163-226
Azam, K., 1989. Factors affecting the post-mortem quality of farmed fish with particular reference to methods of stunning (Doctoral dissertation, University of Strathclyde).
Batista I, and Pires C. (2016). Quality changes in freshwater fish and crustacean species. In:Esteves, E., Diller, A. and Genç, I.Y., 2016. Handbook of seafood quality and safety maintenance and applications. pp.99-125.
Håstein T. (2004). Animal welfare issues relating to aquaculture. Luxembourg; Luxembourg: Office for Official Publications of the European Community.
Anon (1978). Humane keeping, transport and killing of freshwater fish. Meeting of the Animal Welfare group on 10 - 11th November 1977 in Munich. / Tierschutzgerechte Halterung, Transport und Toten von Susswasserfischen. Tagung der Fachgruppe Tierschutzrecht am 10-11 November 1977 in Munchen. Du und das Tier, 8(1), pp.8-37.
Lambooij E, van de Vis , and JW . (2012). Electrical stunning of farmed fish. In: Symposium Recent Advances in the Welfare of Livestock at Slaughter. Universities Federation for Animal Welfare, p.150.
Marx H, Brunner B, Weinzierl W, Hoffmann R, Stolle A, Int Inst, and Refrigerat . (1996). Comparative investigations on different methods for stunning fish with special regard to meat quality parameters. In: A Conference of IIR Commission C2 on Refrigeration and Aquaculture Mar 20-22, 1996 Bordeaux, france Int Inst Refrigerat, Commiss C2, Biotechnica, SYSAAF 0151-1637. pp.199-206.
Proctor M R. M, and McLoughlin J V. (1992). The effects of anaesthesia and electrical stunning on chemical changes in the myotomal muscle of Salmo salar post-mortem. Proceedings of the Royal Irish Academy, and Section B, 92(4), pp.53-59.
van de Vis , JW , Digre H, Aursand I Grong, Grimsmo L, Burggraaf D, Abbink W, van Marlen , B , Velzeboer I, and Lambooij E. (2012). Electrical stunning of captured fish. In: HSA Centenary International Symposium. : Universities Federation for Animal Welfare, p.151.
Wotjas, K. and Boyland, N., 2018. The growing demand for fish: Impacts on the environment, animal welfare and food security. In Farming, Food and Nature (pp. 55-59). Routledge.

## Sheet: 5. Reasons for exclusion
Article	Exclusion code
Anon (2014). Online guidance on humane harvesting of farmed fish. Veterinary Record: Journal of the British Veterinary Association, 175(14), pp.345-345.	Study design
Anon (2018). Compassion in World Farming launches #Rethink Fish campaign. Grocer, , pp.43-43.	Publication type
ACVAPEDIA-2012 (5th edition), Szarvas, Hungary, 27-29 November 2012. Cluj-Napoca; Romania: Bioflux.	Not about stunning Interventions
Adcock P J. (1983). White Muscle Lactate and Pyruvate Concentrations in Rested Flounder, Platichthys Flesus And Plaice, Pleuronectes Platessa: A Re-Evaluation of Handling and Sampling Techniques. Journal of the Marine Biological Association of the United Kingdom, 63(4), pp.897-903.	Not about humane stunning
Anon . (1985). ELECTROFISHING. National Safety and Health News, 132(1), pp.65-70.	Population (This is an industry health and safety magazine and article about safety of equipment)
Barham WT, Schoonbee HJ, and Visser JGJ. (1987). The use of electronarcosis as anaesthetic in the cichlid, Oreochromis mossambicus (Peters). I. General experimental procedures and the role of fish length on the narcotizing effects of electric currents. , , pp..	Outcome
Bernoth E M, and Wormuth H J. (1990). Animal welfare aspects of the killing of fish. Deutsche Tierarztliche Wochenschrift, 97(4), pp.154-157.	Language
Bjørnevik, M., & Solbakken, V. (2010). Preslaughter stress and subsequent effect on flesh quality in farmed cod. Aquaculture Research, 41(10), e467-e474.	Not about humane stunning
Black D, Malcolm Love, and R . (1988). Estimating the carbohydrate reserves in fish. Journal of Fish Biology, 32(3), pp.335-340.	Not about humane stunning
Blessing J J, Marshall J C, and Balcombe S R. (2010). Humane killing of fishes for scientific research: A comparison of two methods. Journal of Fish Biology, 76(10), pp.2571-2577.	Not about humane stunning
Blessing J J, Marshall J C, and Balcombe S R. (2010). Humane killing of fishes for scientific research: A comparison of two methods. Journal of Fish Biology, 76(10), pp.2571-2577.	Not about humane stunning
Bowen L, Kiernan J D, Eder K, Werner I, Leutenegger C M, Adkison M A, Hedrick R P, and Johnson M L. (2011). Euthanization methods influence cytokine mRNA expression levels in age 0 year Oncorhynchus mykiss. Journal of Fish Biology, 79(2), pp.539-545.	Not about humane stunning for food
Bowman J, van Nuland , N , Hjelmstedt P, Berg C, and Gräns A. (2020). Evaluation of the reliability of indicators of consciousness during CO2 stunning of rainbow trout and the effects of temperature. Aquaculture Research, , pp..	Not about potentially humane CO2
Brijs, J., Sundell, E., Hjelmstedt, P., Berg, C., Senčić, I., Sandblom, E., Axelsson, M., Lines, J., Bouwsema, J., Ellis, M. and Saxer, A., 2021. Humane slaughter of African sharptooth catfish (Clarias gariepinus): Effects of various stunning methods on brain function. Aquaculture, 531, p.735887.	Duplicate
Buss Jessica. (2002). Hi-tech tool can remove pain and stress from fish. Farmers Weekly, 137(14), pp.47.	Publication type
Campagnoli de Oliveira Filho, Paulo Roberto, do Amaral Sobral, Paulo José, Balieiro Julio César de Carvalho, and Viegas Elisabete Maria Macedo. (2017). Comparison of stunning methods on the physicochemical properties of frozen Nile tilapia (Oreochromis niloticus) fillets. Journal of aquatic food product technology, 26(3), pp.325-334.	Not about potentially humane CO2
Chen A H, Xu Y S, Jiang Q X, and Xia W S. (2015). Effect of slaughter methods on quality of frozen channel catfish fillets. Modern Food Science and Technology, 31(9), pp.218-222 and 131.	Language
Dalle Zotte, A., Concollato, A., Secci, G., Cullere, M. and Parisi, G., 2020. Rainbow trout (Oncorhynchus mykiss) farmed at two different temperatures: Post rigor mortis changes in function of the stunning method. Czech Journal of Animal Science, 65(9), pp.354-364.	Duplicate
Dani NP, Mahendrakar NS, Rajalakshmi D, and Dhanaraj S. (1983). Influence of electrical stunning on quality of mutton. Journal of Food Science and Technology, 20(4), pp.165-168.	Population
de OLIVEIRA FILHO, P. R. C., Girao, P. J. M., de Melo, M. P., & Viegas, E. M. M. (2015). Indicators of stress in tilapia subjected to different stunning methods. Bol. Inst. Pesca, São Paulo, 41(2), 335-343.	Duplicate
Digre, H., Erikson, U., Misimi, E., Lambooij, B., & Van De Vis, H. (2010). Electrical stunning of farmed Atlantic cod Gadus morhua L.: a comparison of an industrial and experimental method. Aquaculture research, 41(8), 1190-1202.	Duplicate
Duque Diego Alfredo Salazar, Holguín Juan Pablo, Estrella Alexis, and Martínez Geovanny Lomas. (2019). Mejoramiento de la calidad en la carne de la trucha arcoíris mediante la técnica de sacrificio Ikejime: caso Ecuador. CIENCIA ergo-sum, 26(1), pp.11.	Duplicate
Erickson H S, Awic Resource Series No, and July . (2003). Information resources on fish welfare. 1970-2003. Beltsville; USA: Animal Welfare Information Center, United States Department of Agriculture, National Agricultural Library.	Study design
Erikson U, Digre H, and Grimsmo L. (2016). Electrical immobilisation of saithe (Pollachius virens): Effects of pre-stunning stress, applied voltage, and stunner configuration. Fisheries Research, 179, pp.148-155.	Not about humane stunning
Erikson U, Sigholt T, Rustad T, Einarsdottir I E, and Jørgensen L. (1999). Contribution of bleeding to total handling stress during slaughter of Atlantic salmon. Aquaculture International, 7(2), pp.101-115.	Not about humane stunning
Erikson U, Tveit G M, Bondø M, and Digre H. (2019). On-board Live Storage of Atlantic Cod (Gadus morhua): Effects of Capture Stress, Recovery, Delayed Processing, and Frozen Storage on Fillet Color Characteristics. Journal of Aquatic Food Product Technology, 28(10), pp.1076-1091.	Not about humane stunning
Faergemand J, Rønsholdt B, Alsted N, and Borresen T. (1995). Fillet texture of rainbow trout as affected by feeding strategy, slaughtering procedure and storage post mortem. Water Science and Technology, 31(10), pp.225-231.	Not about humane stunning
Ferreira N de A, Araújo R V. de, and Campos E C. (2018). Good practices in pre-slaughter and slaughter of fish. / Boas práticas no pré-abate e abate de pescado. PUBVET, 12(7), pp.1-14.	Language
Ferreira N de A, de Araújo , R V, and Campos E C. (2018). Good practices in pre-slaughter and slaughter of fish. PUBVET, 12(7), pp.1-14.	Duplicate
Filipović Ivana, Kozačinski Lidija, Hadžiosmanović Mirza, Cvrtila Željka, Zdolec Nevijo, and Bojanić Krunoslav. (2007). Stunning of fish. Meso: prvi hrvatski časopis o mesu, 9(2), pp.109-113.	Language
Filipovic´ I, Bojanic´ K, Kozačinski L, Hadziosmanovic´ M, Cvrtila Z, and Zdolec N. (2007). Stunning of fish. / Omamljivanje riba. Zagreb; Croatia: Zadruzna Štampa.	Duplicate
Flajshans M, Kohlmann K, Gasco L, and Carral J M. (2014). Proceedings of the VIth International Workshop on Biology and Culture of the tench (Tinca tinca Linnaeus, 1758), Pisek, Czech Republic, 17-20 September 2012. Berlin; Germany: Wiley-Blackwell.	Not about stunning Intervention
García Ayala, Alfonsa , López Cánovas, Amanda Esperanza, López Gómez, Antonio , Mulero Méndez, Victoriano Francisco, Ros Chumillas, and María . (2016). Solución anestesiante y su método de aplicación para el anestesiado, aturdido y sacrificio de peces. , , pp..	Publication type
Gil Perera, and DJ . (2010). Método de aturdimiento para la dorada (Sparus aurata) combinando frío y Co2 previo al sacrificio y su efecto en la calidad postmortem. , , pp..	Not about humane stunning
Golledge H, and Carter E. (2018). Reports and Comments Welfare of fish farmed in the EU during transport and at slaughter. Animal Welfare, 27(3), pp.287-288.	Study design
Howgate Peter. (1999). IKE JIME PROCESS-Peter Howgate Date 10.11. 1999. , , pp..	Study design
Hubrecht R. (2019). Supporting research on humane slaughter. Veterinary Record, 184(2), pp.67.	Study design
James Paul W, Leon Stuart C, Zale Alexander V, and Maughan O Eugene. (1987). Diver‐operated electrofishing device. North American Journal of Fisheries Management, 7(4), pp.597-598.	Not about stunning Intervention
Jørpeland G, Imsland A, Stien L H, Bleie H, and Roth B. (2015). Effects of filleting method, stress, storage and season on the quality of farmed Atlantic cod (Gadus morhua L.). Aquaculture Research, 46(7), pp.1597-1607.	Not about humane stunning
Jung-Schroers, V., Hildebrandt, U., Retter, K., Esser, K.H., Hellmann, J., Kleingeld, D.W., Rohn, K. and Steinhagen, D., 2020. Is humane slaughtering of rainbow trout achieved in conventional production chains in Germany? Results of a pilot field and laboratory study. BMC veterinary research, 16(1), pp.1-16.	Duplicate
Kaiser M J, and Huntingford F A. (2009). Introduction to papers on fish welfare in commercial fisheries. Journal of Fish Biology, 75(10), pp.2852-2854.	Duplicate
Kaiser M J, and Huntingford F A. (2009). Introduction to papers on fish welfare in commercial fisheries. Journal of Fish Biology, 75(10), pp.2852-2854.	Study design
Kamali M, Rahimabadi E Zakipour, and Motallebi A. (2016). Effect of slaughter methods on quality of rainbow trout (Oncorhynchus mykiss) during storage at 4 °C. Journal of Food Science & Technology (2008-8787), 13(52), pp.69-79.	Language
Kano S, and Yamamdha Y. (1937). Effect of the Lethal Electric Shock upon the Velocity of Putrefaction of Fish Muscle. (Preliminary Report). NIPPON SUISAN GAKKAISHI, 6(4), pp.185-186.	Language
Kiyokawa T, Ioka H, Okamoto M, and Ishihara S. (2016). Influence of slaughter conditions on the whitening and softening of dorphinfish meat during storage. Journal of Fisheries Technology, 8(2), pp.53-60.	Language
Kleingeld D W. (2013). Aspects of animal welfare protection at stunning and slaughter procedures of fish. / Aspekte des Tierschutzes bei der Betäubung und Schlachtung von Fischen. Fleischwirtschaft, 93(4), pp.188-192.	Language
Knockaert C. (2006). Salmonidae in aquaculture: production and consumption. / Salmonidés d'aquaculture: de la production à la consommation. Versailles; France: Editions QUAE.	Language
Knockaert C. (2009). Salmon marine farming: Fish harvesting, a key stage. Cahiers Agricultures, 18(2-3), pp.183-188.	Language
Knutson Robert C. (1954). Experiments in electronarcosis: a preliminary study. Anesthesiology: The Journal of the American Society of Anesthesiologists, 15(5), pp.551-558.	Population (not about fish)
Knutson Robert C. (1954). Experiments in electronarcosis: a preliminary study. Anesthesiology: The Journal of the American Society of Anesthesiologists, 15(5), pp.551-558.	Duplicare
Kuhn David, and Smith Stephen Allen. (2017). Fish Slaughter.Publication FST-276P.	Study design (communication and marketing)
Lambooij, E., Gerritzen, M. A., Reimert, H., Burggraaf, D., & Van de Vis, J. W. (2008). A humane protocol for electro-stunning and killing of Nile tilapia in fresh water. Aquaculture, 275(1-4), 88-95.	Duplicate
Larter K F, and Rees B B. (2017). Influence of euthanasia method on blood and gill variables in normoxic and hypoxic Gulf killifish Fundulus grandis. Journal of Fish Biology, 90(6), pp.2323-2343.	Population (killing experimental fish)
Le, Q., Hu, J., Cao, X., Kuang, S., Zhang, M., Yu, N., ... & Yan, X. (2019). Transcriptomic and cortisol analysis reveals differences in stress alleviation by different methods of anesthesia in Crucian carp (Carassius auratus). Fish & Shellfish Immunology, 84, 1170-1179.	Not about humane stunning
Lines, J., & Kestin, S. (2005). Electric stunning of trout: power reduction using a two-stage stun. Aquacultural Engineering, 32(3-4), 483-491.	Duplicate
Loeb J. (2019). '3 to 4% of farmed fish stunned globally'. Veterinary Record, 185(3), pp.70-70.	Study design
Lopez Canovas, and Amanda E. (2020). Comunicaciones Póster.-Liquid ice with an anaesthetic additiveimproves animal welfare in farmed sea bream during stunning and salughtering. II Jornadas Doctorales de la Universidad de Murcia, , pp..	Study design
Lymbery P. (1992). The welfare of farmed fish. Petersfield, Hants. GU32 3EW; UK: Compassion in World Farming.	Study design
Maciel E C. da S, Almeida Filho, E S de, Bertoloni W, and Abreu J S. de. (2014). Evaluation of the effects of different stunning methods on the stress responses and meat quality of the Amazon hybrid surubim, Pseudoplatystoma fasciatum female × Leiarius marmoratus male. Journal of the World Aquaculture Society, 45(1), pp.35-44.	Not about humane stunning
Macleod JJR, and Simpson WW. (1926). No. 19: THE IMMEDIATE POST MORTEM CHANGES IN FISH MUSCLE. Contributions to Canadian Biology and Fisheries, 3(1), pp.437-456.	Not about stunning Intervention
Marcel J, Minart A, Loriot C, and Pascat B. (1996). Influence of the preservation process on the quality of carp fillets. Packaging Technology and Science, 9(3), pp.121-130.	Not about humane stunning
Marx H, Sengmuller-Sieber T, Hoffmann R, and Stolle A. (1999). Stress and product quality of trout, catfish and flounder at stunning and slaughtering. Archiv Fur Lebensmittelhygiene, 50(2), pp.37-40.	Duplicate
Marx H, Sengmüller-Sieber T, Hoffmann R, and Stolle A. (1999). Stress and quality of trout, catfish and flounder after stunning and slaughter. / Untersuchungen zu Stressbelastung und Produktqualität von Forelle, Wels und Flunder in Zusammenhang mit Betäubung und Schlachtung. Archiv für Lebensmittelhygiene, 50(2), pp.37-40.	Language
Marx H, Sengmüller-Sieber T, Hoffmann R, and Stolle A. (1999). Untersuchungen zu Streßbelastung und Produktqualität von Forelle, Wels und Flunder in Zusammenhang mit Betäubung und Schlachtung. Archiv fur Lebensmittelhygiene, 50(2), pp.37-40.	Duplicate
Mejdell C M, Erikson U, Slinde E, and Midling K Ø. (2010). Stunning methods for farmed salmonids at slaughter. / Bedøvingsmetoder ved slakting av laksefisk. Norsk Veterinærtidsskrift, 122(2), pp.83-90.	Language
Mejdell CM, Erikson U, Slinde E, and Midling KØ. (2010). Stunning methods for farmed salmonids at slaughter. Norsk Veterinærtidsskrift, 122(2), pp.83-90.	Duplicate
Mendes J M, Inoue L A. K. A, and Jesus R S. (2015). Influence of transport stress and slaughter method on rigor mortis of tambaqui (Colossoma macropomum). / Influência do estresse causado pelo transporte e método de abate sobre o rigor mortis do tambaqui (Colossoma macropomum). Brazilian Journal of Food Technology, 18(2), pp.162-169.	Language
Mendes J M, Inoue L A. K. A, De Jesus , and R S. (2015). Influência do estresse causado pelo transporte e método de abate sobre o rigor mortis do tambaqui (colossoma macropomum) influence of transport stress and slaughter method on rigor mortis of tambaqui (colossoma macropomum). Brazilian Journal of Food Technology, 18(2), pp.162-169.	Duplicate
Miedel E, Gordon M J, Wilson J M, and Carty A J. (2010). Comparison of Cortisol Levels of Zebrafish (Danio rerio) Following Euthanasia by Three Different Methods. Journal of the American Association for Laboratory Animal Science, 49(5), pp.681-682.	Population
MIHALCA, G. L., TIŢA, M., MIHALCA, A., & TIŢA, O. (2011). The Effect of Slaughtering Procedures on Blood Spotting in Rainbow Trout (Oncorhynchus Mykiss). Bulletin UASVM Agriculture, 68, 2.	Not about humane stunning
Mikuš T, Kozaèinski L, and Ostović M. (2020). The impact of stunning and killing methods on the quality of fish meat. / Utjecaj metoda za omamljivanje i usmrćivanje na kvalitetu mesa riba. Meso, 22(3), pp.227-233.	Duplicate
Mikuš T, Njari B, Kozačinski L, and Ostovic´ M. (2012). Welfare implications on meat quality of fish. / Utjecaj dobrobiti na kvalitetu mesa riba. Zagreb; Croatia: Hrvatska Veterinarska Komora, Veterinarski Fakultet in Zagrebu.	Language
Mikuš Tomisla, Kozačinski Lidija, and Ostović Mario. (2020). The impact of stunning and killing methods on the quality of fish meat. MESO: Prvi hrvatski časopis o mesu, 22(3), pp.227-233.	Duplicate
Mikuš Tomislav, Kozačinski Lidija, and Ostović Mario. (2020). Utjecaj metoda za omamljivanje i usmrćivanje na kvalitetu mesa riba. Die Auswirkungen von Betäubungs- und Tötungsverfahren auf die Qualität von Fischfleisch., 22(3), pp.227-233.	Language
Miranda A D. L, Delvaux Júnior, N A, Aiura F S, de Aiura , A L O, Maciel M P, and Arouca C L. C. (2016). Tingui extract in conservation of Nile tilapia. Revista Brasileira de Saude e Producao Animal, 17(4), pp.763-771.	Language
Nahon S, Seite S, Kolasinski J, Aguirre P, and Geurden I. (2017). Effects of euthanasia methods on stable carbon (C-13 value) and nitrogen (N-15 value) isotopic compositions of fry and juvenile rainbow trout Oncorhynchus mykiss. Rapid Communications in Mass Spectrometry, 31(20), pp.1742-1748.	Outcome
Nahon S, Séité S, Kolasinski J, Aguirre P, and Geurden I. (2017). Effects of euthanasia methods on stable carbon (δ13C value) and nitrogen (δ15N value) isotopic compositions of fry and juvenile rainbow trout Oncorhynchus mykiss. Rapid Communications in Mass Spectrometry, 31(20), pp.1742-1748.	Not about humane stunning for food
Neukirch M. (1994). Legal and animal welfare aspects of the killing of fish. DTW. Deutsche tierärztliche Wochenschrift, 101(8), pp.316-319.	Language
Olsen O A, Skjervold P O, and Fjaera S O. (1998). A data logger tag for the study of slaughter procedures in aquacultured salmon. Hydrobiologia, 371-372, pp.71-77.	Outcome
Olsen S H, Tobiassen T, Akse L, Evensen T H, and Midling K Ø. (2013). Capture induced stress and live storage of Atlantic cod (Gadus morhua) caught by trawl: consequences for the flesh quality. Fisheries Research, 147, pp.446-453.	Not about humane stunning
Olsen Stein Harris. (2011). Quantification and characterisation of residual blood in fish muscle : impact of slaughtering methods. . .	Not about humane stunning
Olsen, S. H., Sorensen, N. K., Stormo, S. K., & Elvevoll, E. O. (2006). Effect of slaughter methods on blood spotting and residual blood in fillets of Atlantic salmon (Salmo salar). Aquaculture, 258(1-4), 462-469.	Not about humane stunning
Parisi G, Geri G, Lupi P, Mecatti M, Guidotti P, Franci O, Int Inst, and Refrigerat . (1996). Changes in some chemical and rheological parameters and in the indices of rigor in the muscle of rainbow trout and sea bass in the 24-hour post mortem period. In: , ed., Refrigeration and Aquaculture. : , pp.159-166.	Language
Pedrazzani A S, Carneiro P C. F, Kirschnik P G, and Molento C F. M. (2009). Negative impact of spinal cord section and termonarcosis on welfare and meat quality of Nile tilapia. / Impacto negativo de secção de medula e termonarcose no bem-estar e na qualidade da carne da tilápia-do-Nilo. Revista Brasileira de Saude e Producao Animal, 10(1), pp.188-197.	Language
Rahmanifarah K, Moloodi Z, Moini S, Shabanpour B, Shabani A, and Imanpour M R. (2011). Effects of CO 2, clove oilstunning procedure and asphyxiaon meatqualityin common carp (cyprinus carpio). Journal of Veterinary Research, 65(4), pp.301-306.	Language
Rammouz R E, Abboud J, Abboud M, Mur A E, Yammine S, and Jammal B. (2013). Physicochemical characteristics of fillet in commercial freshwater farm- rainbow trout (Oncorynchus mykiss) subjected to two different slaughter methods. Journal of Applied Sciences Research, 9(13), pp.6404-6413.	not about humane stunning
Rasco B, Down K, and Ovissipour M. (2015). Humane harvesting initiative: the influence of harvest and post-harvest handling practices on fish welfare and product quality. Journal of Aquaculture Research and Development, 6(2), pp.303-303.	Study design
Rayeni M F. (2016). Influence of frozen fish muscle on change of quality. International Journal of Agriculture and Biosciences, 5(4), pp.199-207.	Topic
Reilly J Patrick, Diamant Alan M, and Comeaux James. (2009). Dosimetry considerations for electrical stun devices. Physics in Medicine & Biology, 54(5), pp.1319.	Topic
Robb, D. H. F., O'Callaghan, M., Lines, J. A., & Kestin, S. C. (2002). Electrical stunning of rainbow trout (Oncorhynchus mykiss): factors that affect stun duration. Aquaculture, 205(3-4), 359-371.	Duplicate
Roques et al 2012 Mozambique tilapia	Not about humane stunning
Roques J A. C, Abbink W, Chereau G, Fourneyron A, Spanings T, Burggraaf D, Bos R van de, Vis H van de, and Flik G. (2012). Physiological and behavioral responses to an electrical stimulus in Mozambique tilapia (Oreochromis mossambicus). Fish Physiology and Biochemistry, 38(4), pp.1019-1028.	Not about humane stunning
Roth B, Imsland A K, and Foss A. (2009). Live chilling of turbot and subsequent effect on behaviour, muscle stiffness, muscle quality, blood gases and chemistry. Animal Welfare, 18(1), pp.33-41.	Not about humane stunning
Roth, B., Torrissen, O. J., & Slinde, E. (2005). The effect of slaughtering procedures on blood spotting in rainbow trout (Oncorhynchus mykiss) and Atlantic salmon (Salmo salar). Aquaculture, 250(3-4), 796-803.	Not about humane stunning
Roth, B., Torrissen, O. J., & Slinde, E. (2005). The effect of slaughtering procedures on blood spotting in rainbow trout (Oncorhynchus mykiss) and Atlantic salmon (Salmo salar). Aquaculture, 250(3-4), 796-803.	Duplicate
Sambraus H H. Schroder K. Platt C. Mayr A. (1978). VIII. Welttierschutz-Kongress. Information Deutsche Tierfreunde e.V., 18(38), pp.3-28.	Language
Saraiva J L, Arechavala-Lopez P, Castanheira M F, Volstorf J, and Studer B H. (2019). A global assessment of welfare in farmed fishes: The fishethobase. Fishes, 4(2), pp..	Not about humane stunning
Sattari, A., Lambooij, E., Sharifi, H., Abbink, W., Reimert, H., & Van de Vis, J. W. (2010). Industrial dry electro-stunning followed by chilling and decapitation as a slaughter method in Claresse®(Heteroclarias sp.) and African catfish (Clarias gariepinus). Aquaculture, 302(1-2), 100-105.	Population
Sauer N, and Manz D. (1994). Animal welfare legislation and fish. / Tierschutztatbestände bei Fischen. Tierärztliche Umschau, 49(10), pp.653-658.	Language
Sauer N, and Manz D. (1994). THE WELFARE OF FISH. Tierarztliche Umschau, 49(10), pp.653-658.	Language
Scipioni R, and Bertoni G. (2009). Special Issue: Criteria and methods for the assessment of animal welfare. Bologna; Italy: Edizioni Avenue Media.	Not about humane stunning
Shi WenZheng, Wang XiChang, Tao NingPing, Liu Yuan, and Xu Qian. (2011). Effects of different slaughter measures on the volatile compounds of grass carp meat. Journal of Fisheries of China, 35(3), pp.456-465.	Language
Skare, M., Chan, S.S., Handeland, S.O., Løvdal, T., Lerfall, J. and Roth, B., 2021. A comparative study on quality, shelf life and sensory attributes of Atlantic salmon slaughtered on board slaughter vessels against traditional land-based facilities. Aquaculture, 540, p.736681.	Not about humane stunning
Skjervold P O. (1999). A cold fish is a good fish. / En kald fisk er en god fisk. NLH-Nytt, 13(3), pp.5-6.	Language
Skjervold P O. (2002). Live-chilling and pre-rigor filleting of salmonids: technology affecting physiology and product quality. Norges Landbrukshøgskole (Agricultural University of Norway).	Not about humane stunning
Stien, L. H., Hirmas, E., Bjørnevik, M., Karlsen, Ø., Nortvedt, R., Rørå, A. M. B., ... & Kiessling, A. (2005). The effects of stress and storage temperature on the colour and texture of pre‐rigor filleted farmed cod (Gadus morhua L.). Aquaculture research, 36(12), 1197-1206.	Not about humane stunning
Terayama M, and Yamanaka H. (2000). Effects of bleeding on the quality of skipjack. Nippon Suisan Gakkaishi (Japanese Edition), 66(5), pp.852-858.	Language
Terova G, Preziosa E, Marelli S, Gornati R, Bernardini G, and Saroglia M. (2011). Applying transcriptomics to better understand the molecular mechanisms underlying fish filet quality. Food Chemistry, 124(3), pp.1268-1276.	Not about humane stunning
van de Vis , Hans , Bracke Marc, and Gerritzen Marien. ( ). Stunning and killing of fish: from laboratory to a commercial setting. 13 Book Review: T. Visak & R. Garner, and The Ethics of Killing Animals 16 Obituary: Professor Frauke Ohl 17 Invitation to submit a paper to the new Journal Food Ethics 18 EurSafe Executive Committee Update, , pp.4.	Study design Book reviews & (Invitation to submit papers)
Verheijen F I, and Flight W F. G. (1997). Decapitation and brining: experimental tests show that after these commercial methods for slaughtering eel Anguilla anguilla (L.), death is not instantaneous. Aquaculture Research, 28(5), pp.361-366.	Not about humane stunning
Viegas EMM, Pimenta FA, Previero TC, Gonçalves LU, Durães JP, Ribeiro MAR, Oliveira Filho, and PRC . (2012). Slaughter methods and fish meat quality. Archivos de Zootecnia, 61(R), pp.41-50.	Language
Whittle K J, Int Inst, and Refrigerat . (1996). Factors affecting the quality of farmed salmon (Salmo salar). In: , ed., Refrigeration and Aquaculture. : , pp.175-188.	Not about humane stunning
Widowski T. (2004). Selection of papers from the 36th ISAE International Congress, Egmond aan Zee, The Netherlands, August 2002. Amsterdam; Netherlands: Elsevier Science B.V..	Study design
Zapryanova, D., Atanasoff, A., Nikolov, G., & Cagiltay, F. (2018). ALTERATION OF BIOCHEMICAL PARAMETERS AFTER APPLICATION OF ELECTRICAL STUNNING ON AFRICAN CATFISH (Clarias gariepinus).3rd International Congress on Applied Ichthyology & Aquatic Environment. 8-11 November 2018 Volos, Greece	Not about humane stunning
Zielasko M, Greiling A M, Lübke K, Otto-Lübker H, Patzkéwitsch D, Erhard M, and Wedekind H. (2019). Field study on reducing stress of catfish in a recirculation aquaculture system: an innovative tank design for autonomous movement from holding unit to stunning unit. Bulletin of the European Association of Fish Pathologists, 39(1), pp.14-23.	Not about stunning process but how fish get to the stunner either swim into it or netted and put into stunner
Zuanazzi J S. G, Lara J A. F. de, Goes E S. dos R, Almeida F L. A. de, Oliveira C A. L. de, and Ribeiro R P. (2019). Anoxia stress and effect on flesh quality and gene expression of tilapia. Food Science and Technology (Campinas), 39(1), pp.195-202.	Not about humane stunning
Zwart P, de Vries , H R, and Cooper J E. (1989). The humane killing of fishes, amphibia, reptiles and birds. Tijdschrift voor diergeneeskunde, 114(10), pp.557-565.	Language
