# Supplementary material for: Humane stunning or stun/killing in the slaughter of wild-caught finfish: The scientific evidence base
Source: Anim Welf. 2025 May 29;34:e33. doi: 10.1017/awf.2023.30 (PMC12122825; doi:10.1017/awf.2023.30)
Supplement: James et al. supplementary material 2 — James et al. supplementary material [file S0962728623000301sup002.xlsx]

## Sheet: 1. Articles (135) captured
List of the 135 relevant articles captured.Two of these 135 articles were theses (Grimsbø 2016; Rucinque 2016). The relevant studies contained within these theses have also been published in peer-reviewed journals. To prevent ‘double coding’ of studies, studies from the peer-reviewed articles were coded rather than those from the theses. Therefore, the systematic map in work sheet 2 contains a to…
Publication details	Title	Publication year	ID	Article	Publication type	Publication year	Permanent link
Anders, N., Roth, B., Grimsbø, E., & Breen, M. (2019). Assessing the effectiveness of an electrical stunning and chilling protocol for the slaughter of Atlantic mackerel (Scomber scombrus). PloS one, 14(9), e0222122.	Assessing the effectiveness of an electrical stunning and chilling protocol for the slaughter of Atlantic mackerel (Scomber scombrus). PloS one, 14(9), e0222122.	2019	1	1	Journal article	2019	https://doi.org/10.1371/journal.pone.0222122
Ando, M., Banno, A., Haitani, M., Hirai, H., Nakagawa, T. and Makinodan, Y., 1996. Influence on post-mortem rigor of fish body and muscular ATP consumption by the destruction of spinal cord in several fishes. Fisheries science, 62(5), pp.796-799.	Influence on post-mortem rigor of fish body and muscular ATP consumption by the destruction of spinal cord in several fishes. Fisheries science, 62(5), pp.796-799.	1996	2	2	Journal article	1996	Not found
ATAMANALP, M., GENÇ, M., ALAK, G., SABUNCUOĞLU, N., KOCAMAN, E. M., ÇOBAN, Ö., ... & CEYLAN, Z. G. (2020). The Effects of Different Stunning Techniques on Blood Biochemistry of Brown Trout (Salmo trutta fario). Journal of Limnology and Freshwater Fisheries Research, 6(1), 25-29.	The Effects of Different Stunning Techniques on Blood Biochemistry of Brown Trout (Salmo trutta fario). Journal of Limnology and Freshwater Fisheries Research, 6(1), 25-29.	2020	3	3	Journal article	2020	10.17216/LimnoFish.522776
Azam, K., Mackie, I. M., & Smith, J. (1989). The effect of slaughter method on the quality of rainbow trout (Salmo gairdneri) during storage on ice. International Journal of Food Science & Technology, 24(1), 69-79.	The effect of slaughter method on the quality of rainbow trout (Salmo gairdneri) during storage on ice. International Journal of Food Science & Technology, 24(1), 69-79.	1989	4	4	Journal article	1989	Not found
Azam, K., Strachan, N. J. C., Mackie, I. M., Smith, J., & Nesvadba, P. (1990). Effect of slaughter method on the progress of rigor of rainbow trout (Salmo gairdneri) as measured by an image processing system. International journal of food science & technology, 25(5), 477-482.	Effect of slaughter method on the progress of rigor of rainbow trout (Salmo gairdneri) as measured by an image processing system. International journal of food science & technology, 25(5), 477-482.	1990	5	5	Journal article	1990	Not found
Baldi S C. V, Parisi G, Bonelli A, Balieiro J C. C, Guimarães J L, and Viegas E M. M. (2018). Effects of different stunning/slaughter methods on frozen fillets quality of cobia (Rachycentron canadum). Aquaculture, 486, pp.107-113.	Effects of different stunning/slaughter methods on frozen fillets quality of cobia (Rachycentron canadum). Aquaculture, 486, pp.107-113.	2018	6	6	Journal article	2018	Not found
Bermejo-Poza, R., Fernández-Muela, M., De la Fuente, J., Pérez, C., de Chavarri, E.G., Díaz, M.T., Torrent, F. and Villarroel, M., 2021. Effect of ice stunning versus electronarcosis on stress response and flesh quality of rainbow trout. Aquaculture, 538, p.736586.	Effect of ice stunning versus electronarcosis on stress response and flesh quality of rainbow trout. Aquaculture, 538, p.736586.	2021	7	7	Journal article	2021	https://doi.org/10.1016/j.aquaculture.2021.736586
Bjørlykke, G. A., Roth, B., Sørheim, O., Kvamme, B. O., & Slinde, E. (2011). The effects of carbon monoxide on Atlantic salmon (Salmo salar L.). Food Chemistry, 127(4), 1706-1711.	The effects of carbon monoxide on Atlantic salmon (Salmo salar L.). Food Chemistry, 127(4), 1706-1711.	2011	8	8	Journal article	2011	10.1016/j.foodchem.2011.02.045
Boggess Jr, T. S., Heaton, E. K., Shewfelt, A. L., & Parvin, D. W. (1973). Techniques for stunning channel catfish and their effects on product quality. Journal of Food Science, 38(7), 1190-1193.	Techniques for stunning channel catfish and their effects on product quality. Journal of Food Science, 38(7), 1190-1193.	1973	9	9	Journal article	1973	Not found
Bracke, M. B. M., Daskalova, A. H., van de Vis, J. W., & Lambooij, E. (2014). Measuring consciousness in turbot (Scophthalmus maximus) and common sole (Solea solea) subjected to electrical stunning before slaughter. Measuring Behavior 2014.	Measuring consciousness in turbot (Scophthalmus maximus) and common sole (Solea solea) subjected to electrical stunning before slaughter. Measuring Behavior 2014.	2014	10	10	Conference	2014	Not found
Brijs, J., Sundell, E., Hjelmstedt, P., Berg, C., Senčić, I., Sandblom, E., Axelsson, M., Lines, J., Bouwsema, J., Ellis, M. and Saxer, A., 2021. Humane slaughter of African sharptooth catfish (Clarias gariepinus): Effects of various stunning methods on brain function. Aquaculture, 531, p.735887.	Humane slaughter of African sharptooth catfish (Clarias gariepinus): Effects of various stunning methods on brain function. Aquaculture, 531, p.735887.	2021	11	11	Journal article	2021	https://doi.org/10.1016/j.aquaculture.2020.735887
Concollato A, Olsen R E, Vargas S C, Bonelli A, Cullere M, and Parisi G. (2016). Effects of stunning/slaughtering methods in rainbow trout (Oncorhynchus mykiss) from death until rigor mortis resolution. Aquaculture, 464, pp.74-79.	Effects of stunning/slaughtering methods in rainbow trout (Oncorhynchus mykiss) from death until rigor mortis resolution. Aquaculture, 464, pp.74-79.	2016	12	12	Journal article	2016	http://dx.doi.org/10.1016/j.aquaculture.2016.06.009
Concollato, A., Dalle Zotte, A., Vargas, S. C., Cullere, M., Secci, G., & Parisi, G. (2019). Effects of three different stunning/slaughtering methods on physical, chemical, and sensory changes in rainbow trout (Oncorhynchus mykiss). Journal of the Science of Food and Agriculture, 99(2), 613-619.	Effects of three different stunning/slaughtering methods on physical, chemical, and sensory changes in rainbow trout (Oncorhynchus mykiss). Journal of the Science of Food and Agriculture, 99(2), 613-619.	2019	13	13	Journal article	2019	10.1002/jsfa.9222
Concollato, A., Parisi, G., Masoero, G., Romvàri, R., Olsen, R. E., & Dalle Zotte, A. (2016). Carbon monoxide stunning of Atlantic salmon (Salmo salar L.) modifies rigor mortis and sensory traits as revealed by NIRS and other instruments. Journal of the Science of Food and Agriculture, 96(10), 3524-3535.	Carbon monoxide stunning of Atlantic salmon (Salmo salar L.) modifies rigor mortis and sensory traits as revealed by NIRS and other instruments. Journal of the Science of Food and Agriculture, 96(10), 3524-3535.	2016	14	14	Journal article	2016	10.1002/jsfa.7537
Concollato, A., Parisi, G., Olsen, R. E., Kvamme, B. O., Slinde, E., & Dalle Zotte, A. (2014). Effect of carbon monoxide for Atlantic salmon (Salmo salar L.) slaughtering on stress response and fillet shelf life. Aquaculture, 433, 13-18.	Effect of carbon monoxide for Atlantic salmon (Salmo salar L.) slaughtering on stress response and fillet shelf life. Aquaculture, 433, 13-18.	2014	15	15	Journal article	2014	10.1016/j.aquaculture.2014.05.040
Concollato, A., Secci, G., Dalle Zotte, A., Vargas, S. C., Olsen, R. E., Lira de Medeiros, A. C., & Parisi, G. (2020). Effects of stunning methods on pre rigor changes in rainbow trout (Oncorhynchus mykiss) reared at two different temperatures. Italian Journal of Animal Science, 19(1), 477-486.	Effects of stunning methods on pre rigor changes in rainbow trout (Oncorhynchus mykiss) reared at two different temperatures. Italian Journal of Animal Science, 19(1), 477-486.	2020	16	16	Journal article	2020	https://doi.org/10.1080/1828051X.2020.1759465
Dalle Zotte, A., Concollato, A., Secci, G., Cullere, M., & Parisi, G. (2020). Rainbow trout (Oncorhynchus mykiss) farmed at two different temperatures: Post rigor mortis changes in function of the stunning method. Czech Journal of Animal Science, 65(9), 354-364.	Rainbow trout (Oncorhynchus mykiss) farmed at two different temperatures: Post rigor mortis changes in function of the stunning method. Czech Journal of Animal Science, 65(9), 354-364.	2020	17	17	Journal article	2020	Not found
Daskalova, A. H., & Pavlov, A. I. (2015). Effect of two stunning methods on postmortem muscle pH and meat quality of common carp (Cyprinus carpio L.). Bulgarian journal of veterinary medicine, 18(1).	Effect of two stunning methods on postmortem muscle pH and meat quality of common carp (Cyprinus carpio L.). Bulgarian journal of veterinary medicine, 18(1).	2015	18	18	Journal article	2015	10.15547/bjvm.822
Daskalova, A. H., Bracke, M. B. M., Van de Vis, J. W., Roth, B., Reimert, H. G. M., Burggraaf, D., & Lambooij, E. (2016). Effectiveness of tail-first dry electrical stunning, followed by immersion in ice water as a slaughter (killing) procedure for turbot (Scophthalmus maximus) and common sole (Solea solea). Aquaculture, 455, 22-31.	Effectiveness of tail-first dry electrical stunning, followed by immersion in ice water as a slaughter (killing) procedure for turbot (Scophthalmus maximus) and common sole (Solea solea). Aquaculture, 455, 22-31.	2016	19	19	Journal article	2016	Not found
Daskalova, A., & Pavlov, A. (2012). Influence of transportation and slaughter method on stress reaction of common carp (Cyprinus carpio L.) for human consumption. In Book of Proceedings, Days of Veterinary Medicine 2012, 3rd International Scientific Meeting, Macedonia, 2-4 September 2012 (pp. 204-206). University" Ss Cyril and Methodius" in Skopje, Faculty of Veterinary Medicine in Skopje.	Influence of transportation and slaughter method on stress reaction of common carp (Cyprinus carpio L.) for human consumption. In Book of Proceedings, Days of Veterinary Medicine 2012, 3rd International Scientific Meeting, Macedonia, 2-4 September 2012 (pp. 204-206). University" Ss Cyril and Methodius" in Skopje, Faculty of Veterinary Medicine in Skopje.	2012	20	20	Conference proceedings	2012	Not available
Daskalova, A., Pavlov, A., Kyuchukova, R., & Daskalov, H. (2016). Humane slaughter of carp–A comparison between three stunning procedures. Turkish Journal of Fisheries and Aquatic Sciences, 16(4), 753-758.	Humane slaughter of carp–A comparison between three stunning procedures. Turkish Journal of Fisheries and Aquatic Sciences, 16(4), 753-758.	2016	21	21	Journal article	2016	10.4194/1303-2712-v16_4_01
de Melo, F.V.S.T., Eduardo Copatti, C., Melo, J.F.B., da Cruz Neto, M.A., Parisi, G. and Viegas, E.M.M., 2021. Effects of Electronarcosis on Frozen Fillets Quality of Cobia (Rachycentron canadum). Journal of Aquatic Food Product Technology, 30(3), pp.283-295.	Effects of Electronarcosis on Frozen Fillets Quality of Cobia (Rachycentron canadum). Journal of Aquatic Food Product Technology, 30(3), pp.283-295.	2021	22	22	Journal article	2021	https://doi.org/10.1080/10498850.2021.1881676
de OLIVEIRA FILHO, P. R. C., Girao, P. J. M., de Melo, M. P., & Viegas, E. M. M. (2015). Indicators of stress in tilapia subjected to different stunning methods. Bol. Inst. Pesca, São Paulo, 41(2), 335-343.	Indicators of stress in tilapia subjected to different stunning methods. Bol. Inst. Pesca, São Paulo, 41(2), 335-343.	2015	23	23	Journal article	2015	Not found
de Oliveira Filho, P. R. C., Girao, P. J. M., Lapa-Guimarães, J., Natori, M. M., Vargas, S. C., & Viegas, E. M. M. (2016). Impact of electrical stunning on fish behavior and meat quality of pacu (Piaractus mesopotamicus). Acta Scientiarum. Technology, 38(1), 81-88.	Impact of electrical stunning on fish behavior and meat quality of pacu (Piaractus mesopotamicus). Acta Scientiarum. Technology, 38(1), 81-88.	2016	24	24	Journal article	2016	10.4025/actascitechnol.v38i1.27103
Diaz-Villanueva, J., & Robotham, H. (2015). Comparación de dos métodos de sacrificio en trucha arcoiris (Oncorhynchus mykiss). Latin american journal of aquatic research, 43(2), 287-294.	Comparación de dos métodos de sacrificio en trucha arcoiris (Oncorhynchus mykiss). Latin american journal of aquatic research, 43(2), 287-294.	2015	25	25	Journal article	2015	10.3856/vol43-issue2-fulltext-3
Digre, H., Erikson, U., Misimi, E., Lambooij, B., & Van De Vis, H. (2010). Electrical stunning of farmed Atlantic cod Gadus morhua L.: a comparison of an industrial and experimental method. Aquaculture research, 41(8), 1190-1202.	Electrical stunning of farmed Atlantic cod Gadus morhua L.: a comparison of an industrial and experimental method. Aquaculture research, 41(8), 1190-1202.	2010	26	26	Journal article	2010	10.1111/j.1365-2109.2009.02406.x
Digre, H., Erikson, U., Skaret, J., Lea, P., Gallart-Jornet, L., & Misimi, E. (2011). Biochemical, physical and sensory quality of ice-stored Atlantic cod (Gadus morhua) as affected by pre-slaughter stress, percussion stunning and AQUI-S™ anaesthesia. European Food Research and Technology, 233(3), 447-456.	Biochemical, physical and sensory quality of ice-stored Atlantic cod (Gadus morhua) as affected by pre-slaughter stress, percussion stunning and AQUI-S™ anaesthesia. European Food Research and Technology, 233(3), 447-456.	2011	27	27	Journal article	2011	10.1007/s00217-011-1531-8
Duran, A., Erdemli, U., Karakaya, M., & Tyilmaz, M. (2008). Effects of slaughter methods on physical, biochemical and microbiological quality of rainbow trout Oncorhynchus mykiss and mirror carp Cyprinus carpio filleted in pre-, in-or post-rigor periods. Fisheries Science, 74(5), 1146-1156.	Effects of slaughter methods on physical, biochemical and microbiological quality of rainbow trout Oncorhynchus mykiss and mirror carp Cyprinus carpio filleted in pre-, in-or post-rigor periods. Fisheries Science, 74(5), 1146-1156.	2008	28	28	Journal article	2008	10.1111/j.1444-2906.2008.01634.x
Erikson U., Lambooij B., Digre H., Reimert H.G.M., Bondø M., van der Vis H. (2012). Conditions for instant electrical stunning of farmed Atlantic cod after de-watering, maintenance of unconsciousness, effects of stress, and ﬁllet quality — A comparison with AQUI-S. Aquaculture 324-325: 135–144.	Conditions for instant electrical stunning of farmed Atlantic cod after de-watering, maintenance of unconsciousness, effects of stress, and ﬁllet quality — A comparison with AQUI-S. Aquaculture 324-325: 135–144.	2012	29	29	Journal article	2012	doi:10.1016/j.aquaculture.2011.10.011
Erikson, U., Shabani, F., Beli, E., Muji, S., & Rexhepi, A. (2018). The impacts of perimortem stress and gutting on quality index and colour of rainbow trout (Oncorhynchus mykiss) during ice storage: a commercial case study. European Food Research and Technology, 244(2), 197-206.	The impacts of perimortem stress and gutting on quality index and colour of rainbow trout (Oncorhynchus mykiss) during ice storage: a commercial case study. European Food Research and Technology, 244(2), 197-206.	2018	30	30	Journal article	2018	https://doi.org/10.1007/s00217-017-2944-9
Erikson, U., Sigholt, T., Rustad, T., Einarsdottir, I. E., & Jørgensen, L. (1999). Contribution of bleeding to total handling stress during slaughter of Atlantic salmon. Aquaculture International, 7(2), 101-115.	Contribution of bleeding to total handling stress during slaughter of Atlantic salmon. Aquaculture International, 7(2), 101-115.	1999	31	31	Journal article	1999	Not found
Gasco, L., Gai, F., Rotolo, L., & Parisi, G. (2014). Effects of different slaughtering methods on rigor mortis development and flesh quality of tench (Tinca tinca). Journal of Applied Ichthyology, 30, 58-63.	Effects of different slaughtering methods on rigor mortis development and flesh quality of tench (Tinca tinca). Journal of Applied Ichthyology, 30, 58-63.	2014	32	32	Journal article	2014	10.1111/jai.12426
Genc, M., Alak, G., Atamanalp, M., Sabuncuoglu, N., Kocaman, E. M., Ceylan, Z. G., & Coban, O. (2019). The Effects of Different Stunning Techniques on Meat Quality of Brown Trout (Salmo Trutta Fario). Fisheries and Aquaculture Journal, 10(1), 1-7.	The Effects of Different Stunning Techniques on Meat Quality of Brown Trout (Salmo Trutta Fario). Fisheries and Aquaculture Journal, 10(1), 1-7.	2019	33	33	Journal article	2019	Not found
Girao, P.J.M., Oliveira Filho, P.R.C., de Melo, M.P., Andrade, H.A. and Viegas, E.M.M., 2021. Slaughtering procedures on the flesh quality of frozen stored pacu. Revista Ciência Agronômica, 52(2), pp.1-8.	Slaughtering procedures on the flesh quality of frozen stored pacu. Revista Ciência Agronômica, 52(2), pp.1-8.	2021	34	34	Journal article	2021	10.5935/1806-6690.20210015
Giuffrida, A., Pennisi, L., Ziino, G., Fortino, L., Valvo, G., Marino, S., & Panebianco, A. (2007). Influence of slaughtering method on some aspects of quality of gilthead seabream and smoked rainbow trout. Veterinary research communications, 31(4), 437-446.	Influence of slaughtering method on some aspects of quality of gilthead seabream and smoked rainbow trout. Veterinary research communications, 31(4), 437-446.	2007	35	35	Journal article	2007	10.1007/s11259-007-3431-8
Gräns, A., Niklasson, L., Sandblom, E., Sundell, K., Algers, B., Berg, C., Lundh, T., Axelsson, M., Sundh, H. and Kiessling, A., 2016. Stunning fish with CO2 or electricity: contradictory results on behavioural and physiological stress responses. Animal, 10(2), pp.294-301.	Stunning fish with CO2 or electricity: contradictory results on behavioural and physiological stress responses. Animal, 10(2), pp.294-301.	2016	36	36	Journal article	2016	10.1017/S1751731115000750
Grimsbø, E. (2016). Measuring methods for fish welfare during slaughter based on electrical impedance, EEG, ECG and blood. PhD thesis *Thesis published as a set of papers that are included in this systematic map therefore thesis itself has not been coded.	Measuring methods for fish welfare during slaughter based on electrical impedance, EEG, ECG and blood. PhD thesis *Thesis published as a set of papers that are included in this systematic map therefore thesis itself has not been coded.	2006	37	37	Thesis	2006	Not found
Grimsbø, E., Nortvedt, R., Hammer, E., & Roth, B. (2014). Preventing injuries and recovery for electrically stunned Atlantic salmon (Salmo salar) using high frequency spectrum combined with a thermal shock. Aquaculture, 434, 277-281.	Preventing injuries and recovery for electrically stunned Atlantic salmon (Salmo salar) using high frequency spectrum combined with a thermal shock. Aquaculture, 434, 277-281.	2014	38	38	Journal article	2014	http://dx.doi.org/10.1016/j.aquaculture.2014.07.018
Grimsbø, E., Nortvedt, R., Hjertaker, B. T., Hammer, E., & Roth, B. (2016). Optimal AC frequency range for electro-stunning of Atlantic salmon (Salmo salar). Aquaculture, 451, 283-288.	Optimal AC frequency range for electro-stunning of Atlantic salmon (Salmo salar). Aquaculture, 451, 283-288.	2016	39	39	Journal article	2016	http://dx.doi.org/10.1016/j.aquaculture.2015.08.030
Hjelmstedt, P., Sundell, E., Brijs, J., Berg, C., Sandblom, E., Lines, J., Axelsson, M. and Gräns, A., 2022. Assessing the effectiveness of percussive and electrical stunning in rainbow trout: Does an epileptic-like seizure imply brain failure?. Aquaculture, p.738012.	Assessing the effectiveness of percussive and electrical stunning in rainbow trout: Does an epileptic-like seizure imply brain failure?. Aquaculture, p.738012.	2022	40	40	Journal article	2022	https://doi.org/10.1016/j.aquaculture.2022.738012
Huidobro, A., Pastor, A., & Tejada, M. (2001). Adenosine triphosphate and derivatives as freshness indicators of gilthead sea bream (Sparus aurata). Food Science and Technology International, 7(1), 23-30.	Adenosine triphosphate and derivatives as freshness indicators of gilthead sea bream (Sparus aurata). Food Science and Technology International, 7(1), 23-30.	2001	41	41	Journal article	2001	Not found
Isık, A., Atamanalp, M. and Alak, G., 2020. Evaluation of antioxidant level and protein oxidation of rainbow trout (Oncorhynchus mykiss) fillets during rigor and post‐rigor. Journal of Food Safety, 40(1), p.e12746.	Evaluation of antioxidant level and protein oxidation of rainbow trout (Oncorhynchus mykiss) fillets during rigor and post‐rigor. Journal of Food Safety, 40(1), p.e12746.	2020	42	42	Journal article	2020	DOI: 10.1111/jfs.12746
Jittinandana, S., Kenney, P.B., Mazik, P.M., Danley, M., Nelson, C.D., Kiser, R.A. and Hankins, J.A., 2005. Transport and stunning affect quality of Arctic char fillets. Journal of Muscle Foods, 16(3), pp.274-288.	Transport and stunning affect quality of Arctic char fillets. Journal of Muscle Foods, 16(3), pp.274-288.	2005	43	43	Journal article	2005	https://doi.org/10.1111/j.1745-4573.2005.09304.x
Jung-Schroers, V., Hildebrandt, U., Retter, K., Esser, K. H., Hellmann, J., Kleingeld, D. W., ... & Steinhagen, D. (2020). Is humane slaughtering of rainbow trout achieved in conventional production chains in Germany? Results of a pilot field and laboratory study. BMC veterinary research, 16(1), 1-16.	Is humane slaughtering of rainbow trout achieved in conventional production chains in Germany? Results of a pilot field and laboratory study. BMC veterinary research, 16(1), 1-16.	2020	44	44	Journal article	2020	https://doi.org/10.1186/s12917-020-02412-5
Kestin, S. C., Robb, D. H., & van De Vis, J. W. (2002). Protocol for assessing brain function in fish and the effectiveness of methods used to stun and kill them. Veterinary Record, 150(10), 302-307.	Protocol for assessing brain function in fish and the effectiveness of methods used to stun and kill them. Veterinary Record, 150(10), 302-307.	2002	45	45	Journal article	2002	Not found
Knowles, T. G., Brown, S. N., Warriss, P. D., Lines, J., Tinarwo, A., & Sendon, M. (2008). Effect of electrical stunning at slaughter on the quality of farmed turbot (Psetta maxima). Aquaculture Research, 39(16), 1731-1738.	Effect of electrical stunning at slaughter on the quality of farmed turbot (Psetta maxima). Aquaculture Research, 39(16), 1731-1738.	2008	46	46	Journal article	2008	10.1111/j.1365-2109.2008.02049.x
Knowles, T.G., Brown, S.N., Warriss, P.D., Lines, J., Tinarwo, A., Bravo, A., Carvalho, H. and Gonçalves, A., 2007. Effect of electrical stunning at slaughter on the carcass, flesh and eating quality of farmed sea bass (Dicentrarchus labrax). Aquaculture Research, 38(16), pp.1732-1741.	Effect of electrical stunning at slaughter on the carcass, flesh and eating quality of farmed sea bass (Dicentrarchus labrax). Aquaculture Research, 38(16), pp.1732-1741.	2007	47	47	Journal article	2007	10.1111/j.1365-2109.2007.01846.x
Kristoffersen, S., Tobiassen, T., Steinsund, V., & Olsen, R. L. (2006). Slaughter stress, postmortem muscle pH and rigor development in farmed Atlantic cod (Gadus morhua L.). International journal of food science & technology, 41(7), 861-864.	Slaughter stress, postmortem muscle pH and rigor development in farmed Atlantic cod (Gadus morhua L.). International journal of food science & technology, 41(7), 861-864.	2006	48	48	Journal article	2006	10.1111/j.1365-2621.2005.01149.x
Lambooij, B., Digre, H., Erikson, U., Reimert, H., Burggraaf, D., & van de Vis, H. (2013). Evaluation of electrical stunning of Atlantic cod (Gadus morhua) and turbot (Psetta maxima) in seawater. Journal of Aquatic Food Product Technology, 22(4), 371-379.	Evaluation of electrical stunning of Atlantic cod (Gadus morhua) and turbot (Psetta maxima) in seawater. Journal of Aquatic Food Product Technology, 22(4), 371-379.	2013	49	49	Journal article	2013	http://dx.doi.org/10.1080/10498850.2011.654047
Lambooij, B., Gerritzen, M. A., Reimert, H., Burggraaf, D., André, G., & Van De Vis, H. (2008). Evaluation of electrical stunning of sea bass (Dicentrarchus labrax) in seawater and killing by chilling: welfare aspects, product quality and possibilities for implementation. Aquaculture Research, 39(1), 50-58.	Evaluation of electrical stunning of sea bass (Dicentrarchus labrax) in seawater and killing by chilling: welfare aspects, product quality and possibilities for implementation. Aquaculture Research, 39(1), 50-58.	2008	50	50	Journal article	2008	10.1111/j.1365-2109.2007.01860.x
Lambooij, B., Kloosterboer, K., Gerritzen, M. A., André, G., Veldman, M., & Van De Vis, H. (2006b). Electrical stunning followed by decapitation or chilling of African catfish (Clarias gariepinus): assessment of behavioural and neural parameters and product quality. Aquaculture Research, 37(1), 61-70.	Electrical stunning followed by decapitation or chilling of African catfish (Clarias gariepinus): assessment of behavioural and neural parameters and product quality. Aquaculture Research, 37(1), 61-70.	2006	51	51	Journal article	2006	10.1111/j.1365-2109.2005.01395.x
Lambooij, E., Digre, H., Reimert, H. G. M., Aursand, I. G., Grimsmo, L., & Van de Vis, J. W. (2012). Effects of on-board storage and electrical stunning of wild cod (Gadus morhua) and haddock (Melanogrammus aeglefinus) on brain and heart activity. Fisheries Research, 127, 1-8.	Effects of on-board storage and electrical stunning of wild cod (Gadus morhua) and haddock (Melanogrammus aeglefinus) on brain and heart activity. Fisheries Research, 127, 1-8.	2012	52	52	Journal article	2012	http://dx.doi.org/10.1016/j.fishres.2012.04.004
Lambooij, E., Gerritzen, M. A., Reimert, H., Burggraaf, D., & Van de Vis, J. W. (2008). A humane protocol for electro-stunning and killing of Nile tilapia in fresh water. Aquaculture, 275(1-4), 88-95.	A humane protocol for electro-stunning and killing of Nile tilapia in fresh water. Aquaculture, 275(1-4), 88-95.	2008	53	53	Journal article	2008	10.1016/j.aquaculture.2008.01.026
Lambooij, E., Grimsbø, E., Van de Vis, J. W., Reimert, H. G. M., Nortvedt, R., & Roth, B. (2010). Percussion and electrical stunning of Atlantic salmon (Salmo salar) after dewatering and subsequent effect on brain and heart activities. Aquaculture, 300(1-4), 107-112.	Percussion and electrical stunning of Atlantic salmon (Salmo salar) after dewatering and subsequent effect on brain and heart activities. Aquaculture, 300(1-4), 107-112.	2010	54	54	Journal article	2010	10.1016/j.aquaculture.2009.12.022
Lambooij, E., Kloosterboer, R. J., Gerritzen, M. A., & Van de Vis, J. W. (2004). Head-only electrical stunning and bleeding of African catfish (Clarias gariepinus): assessment of loss of consciousness. Animal welfare, 13(1), 71-76.	Head-only electrical stunning and bleeding of African catfish (Clarias gariepinus): assessment of loss of consciousness. Animal welfare, 13(1), 71-76.	2004	55	55	Journal article	2004	Not found
Lambooij, E., Kloosterboer, R. J., Gerritzen, M. A., & Van de Vis, J. W. (2006a). Assessment of electrical stunning in fresh water of African Catfish (Clarias gariepinus) and chilling in ice water for loss of consciousness and sensibility. Aquaculture, 254(1-4), 388-395.	Assessment of electrical stunning in fresh water of African Catfish (Clarias gariepinus) and chilling in ice water for loss of consciousness and sensibility. Aquaculture, 254(1-4), 388-395.	2006	56	56	Journal article	2006	10.1016/j.aquaculture.2005.10.027
Lambooij, E., Kloosterboer, R.J., Pieterse, C., Gerritzen, M.A. and Van de Vis, J.W., 2003. Stunning of farmed African catfish (Clarias gariepinus) using a captive needle pistol; assessment of welfare aspects. Aquaculture Research, 34(14), pp.1353-1358.	Stunning of farmed African catfish (Clarias gariepinus) using a captive needle pistol; assessment of welfare aspects. Aquaculture Research, 34(14), pp.1353-1358.	2003	57	57	Journal article	2003	Not found
Lambooij, E., Pilarczyk, M., Bialowas, H., Van den Boogaart, J. G. M., & Van de Vis, J. W. (2007). Electrical and percussive stunning of the common carp (Cyprinus carpio L.): Neurological and behavioural assessment. Aquacultural engineering, 37(2), 171-179.	Electrical and percussive stunning of the common carp (Cyprinus carpio L.): Neurological and behavioural assessment. Aquacultural engineering, 37(2), 171-179.	2007	58	58	Journal article	2007	10.1016/j.aquaeng.2007.04.004
Lambooij, E., Van de Vis, J. W., Kloosterboer, R. J., & Pieterse, C. (2002b). Evaluation of captive needle stunning of farmed eel (Anguilla anguilla L.): suitability for humane slaughter. Aquaculture, 212(1-4), 141-148.	Evaluation of captive needle stunning of farmed eel (Anguilla anguilla L.): suitability for humane slaughter. Aquaculture, 212(1-4), 141-148.	2002	59	59	Journal article	2002	https://doi.org/10.1016/S0044-8486(01)00872-9
Lambooij, E., Van de Vis, J. W., Kloosterboer, R. J., & Pieterse, C. (2002c). Evaluation of head‐only and head‐to‐tail electrical stunning of farmed eels (Anguilla anguilla, L.) for the development of a humane slaughter method. Aquaculture Research, 33(5), 323-331.	Evaluation of head‐only and head‐to‐tail electrical stunning of farmed eels (Anguilla anguilla, L.) for the development of a humane slaughter method. Aquaculture Research, 33(5), 323-331.	2002	60	60	Journal article	2002	https://doi.org/10.1046/j.1365-2109.2002.00661.x
Lambooij, E., Van De Vis, J. W., Kuhlmann, H., Münkner, W., Oehlenschläger, J., Kloosterboer, R. J., & Pieterse, C. (2002a). A feasible method for humane slaughter of eel (Anguilla anguilla L.): electrical stunning in fresh water prior to gutting. Aquaculture Research, 33(9), 643-652.	A feasible method for humane slaughter of eel (Anguilla anguilla L.): electrical stunning in fresh water prior to gutting. Aquaculture Research, 33(9), 643-652.	2002	61	61	Journal article	2002	https://doi.org/10.1046/j.1365-2109.2002.00677.x
Lambooij, E., van de Vis, J.W., Kloosterboer, R.J. and Pieterse, C., 2000. Assessment of electrical and mechanical stunning of farmed eel (Anguilla anguilla L.). In Meat diversifies meals: proceedings of the 46th International Congress of Meat Science and Technology, Argentina, 2000. Vol. 1.-[Sl]:[sn], 2000 (pp. 370-371).	Assessment of electrical and mechanical stunning of farmed eel (Anguilla anguilla L.). In Meat diversifies meals: proceedings of the 46th International Congress of Meat Science and Technology, Argentina, 2000. Vol. 1.-[Sl]:[sn], 2000 (pp. 370-371).	2000	62	62	Conference article	2000	Not found
Lambooij, E., vd Vis, J. W., Kloosterboer, R. J., & Gerritzen, M. A. (2002d). Neural, physiological and behavioural observations after head-only electrical and captive needle stunning of African catfish (Clarias gariepinus). In International Congress of Meat Science and Technology: ICoMST, Rome, 2002.-[Sl]:[sn], 2002 (pp. 688-689).	Neural, physiological and behavioural observations after head-only electrical and captive needle stunning of African catfish (Clarias gariepinus). In International Congress of Meat Science and Technology: ICoMST, Rome, 2002.-[Sl]:[sn], 2002 (pp. 688-689).	2002	63	63	Conference	2002	Not found
Lines, J. and Kestin, S., 2004. Electrical stunning of fish: the relationship between the electric field strength and water conductivity. Aquaculture, 241(1-4), pp.219-234.	Electrical stunning of fish: the relationship between the electric field strength and water conductivity. Aquaculture, 241(1-4), pp.219-234.	2004	64	64	Journal article	2004	N/C
Lines, J. and Spence, J., 2008. Humane slaughter of farmed Arctic charr. Scientific Report on COST-STSM-867-3312 and COST-STSM-867-3473.	Humane slaughter of farmed Arctic charr. Scientific Report on COST-STSM-867-3312 and COST-STSM-867-3473.	2008	65	65	Scientific report	2008	Not found
Lines, J., & Kestin, S. (2005). Electric stunning of trout: power reduction using a two-stage stun. Aquacultural Engineering, 32(3-4), 483-491.	Electric stunning of trout: power reduction using a two-stage stun. Aquacultural Engineering, 32(3-4), 483-491.	2005	66	66	Journal article	2005	10.1016/j.aquaeng.2004.09.007
Lines, J., Robb, D. H., Kestin, S. C., Crook, S. C., & Benson, T. (2003). Electric stunning: a humane slaughter method for trout. Aquacultural Engineering, 28(3-4), 141-154.	Electric stunning: a humane slaughter method for trout. Aquacultural Engineering, 28(3-4), 141-154.	2003	67	67	Journal article	2003	10.1016/S0144-8609(03)00021-9
Llonch, P., Lambooij, E., Reimert, H. G. M., & Van de Vis, J. W. (2012). Assessing effectiveness of electrical stunning and chilling in ice water of farmed yellowtail kingfish, common sole and pike-perch. Aquaculture, 364, 143-149.	Assessing effectiveness of electrical stunning and chilling in ice water of farmed yellowtail kingfish, common sole and pike-perch. Aquaculture, 364, 143-149.	2012	68	68	Journal article	2012	http://dx.doi.org/10.1016/j.aquaculture.2012.08.015
Lyu Fei, Huang RuiJi, Liu Lin, Zhou XuXia, and Ding YuTing. (2015). Effect of slaughter methods on the quality of Chilean jack mackerel (Trachurus murphyi) during refrigerated storage. Journal of Food Science and Technology (Mysore), 52(3), pp.1742-1747.	Effect of slaughter methods on the quality of Chilean jack mackerel (Trachurus murphyi) during refrigerated storage. Journal of Food Science and Technology (Mysore), 52(3), pp.1742-1747.	2015	69	69	Journal article	2015	0.1007/s13197-013-1114-8
Mahmoud, M. A., Mansour, H. A., Abdelsalam, M., AbuBakr, H. O., Aljuaydi, S. H., & Afify, M. (2019). Evaluation of electrofishing adopted by Egyptian fish farmers. Aquaculture, 498, 380-387.	Evaluation of electrofishing adopted by Egyptian fish farmers. Aquaculture, 498, 380-387.	2019	70	70	Journal article	2019	https://doi.org/10.1016/j.aquaculture.2018.08.036
Marx, H., Brunner, B., Weinzierl, W., Hoffmann, R., & Stolle, A. (1997). Methods of stunning freshwater fish: impact on meat quality and aspects of animal welfare. Zeitschrift für Lebensmitteluntersuchung und-forschung A, 204(4), 282-286.	Methods of stunning freshwater fish: impact on meat quality and aspects of animal welfare. Zeitschrift für Lebensmitteluntersuchung und-forschung A, 204(4), 282-286.	1997	71	71	Journal article	1997	https://doi.org/10.1007/s002170050078
Mecatti M, Parisi G, Lupi P, Zampacavallo G, Giorgi G, Michelotti D, Riccio F, Simontacchi C, Tibaldi E, and Poli B M. (2007). Welfare and quality of farmed trout fed high plant protein diets. 2 Innovative killing method effect on stress and quality indicators. Italian Journal of Animal Science, 6(SUPPL. 1), pp.805.	Welfare and quality of farmed trout fed high plant protein diets. 2 Innovative killing method effect on stress and quality indicators. Italian Journal of Animal Science, 6(SUPPL. 1), pp.805.	2007	72	72	Journal article	2007	DOI: 10.4081/ijas.2007.1s.805
Melo F V. S. T. de, Viegas E M. M, Parisi G, Bordignon A C, Cruz Neto, M A da, and Melo J F. B. (2019). Physical, chemical and sensory evaluation of meat from cobia (Rachycentron canadum), desensitized with different voltages of electric shock, stored under refrigeration. Ciência Rural, 49(2), pp..	Physical, chemical and sensory evaluation of meat from cobia (Rachycentron canadum), desensitized with different voltages of electric shock, stored under refrigeration. Ciência Rural, 49(2), pp..	2019	73	73	Journal article	2019	Not found
MELO Fúlvio Viegas Santos Teixeira, PARISI Giuliana, MELO José Fernando Bibiano, NETO Manoel Adriano CRUZ, SOUZA Anderson Miranda, and VIEGAS Elisabete Maria Macedo. (2020). FATTY ACID PROFILE OF FROZEN FILLETS OF COBIA (Rachycentron canadum) STUNNED BY ELECTRONARCOSIS. Boletim do Instituto de Pesca, 46(1), pp..	FATTY ACID PROFILE OF FROZEN FILLETS OF COBIA (Rachycentron canadum) STUNNED BY ELECTRONARCOSIS. Boletim do Instituto de Pesca, 46(1), pp..	2020	74	74	Journal article	2020	Not found
Merkin, G. V., Roth, B., Gjerstad, C., Dahl-Paulsen, E., & Nortvedt, R. (2010). Effect of pre-slaughter procedures on stress responses and some quality parameters in sea-farmed rainbow trout (Oncorhynchus mykiss). Aquaculture, 309(1-4), 231-235.	Effect of pre-slaughter procedures on stress responses and some quality parameters in sea-farmed rainbow trout (Oncorhynchus mykiss). Aquaculture, 309(1-4), 231-235.	2010	75	75	Journal article	2010	10.1016/j.aquaculture.2010.08.025
Merkin, G. V., Stien, L. H., Pittman, K., & Nortvedt, R. (2014). The effect of stunning methods and season on muscle texture hardness in Atlantic Salmon (Salmo salar L.). Journal of food science, 79(6), E1137-E1141.	The effect of stunning methods and season on muscle texture hardness in Atlantic Salmon (Salmo salar L.). Journal of food science, 79(6), E1137-E1141.	2014	76	76	Journal article	2014	10.1111/1750-3841.12473
Mishima, T., Nonaka, T., Okamoto, A., Tsuchimoto, M., Ishiya, T., Tachibana, K. and Tsuchimoto, M., 2005. Influence of storage temperatures and killing procedures on post-mortem changes in the muscle of horse mackerel caught near Nagasaki Prefecture, Japan. Fisheries Science, 71(1), pp.187-194.	Influence of storage temperatures and killing procedures on post-mortem changes in the muscle of horse mackerel caught near Nagasaki Prefecture, Japan. Fisheries Science, 71(1), pp.187-194.	2005	77	77	Journal article	2005	Not found
Morzel M, Van De Vis , and H . (2003a). Effect of the slaughter method on the quality of raw and smoked eels (Anguilla anguilla L.). Aquaculture Research, 34(1), pp.1-11.	Effect of the slaughter method on the quality of raw and smoked eels (Anguilla anguilla L.). Aquaculture Research, 34(1), pp.1-11.	2003	78	78	Journal article	2003	DOI: 10.1046/j.1365-2109.2003.00754.x
Morzel, M., Sohier, D., & Van de Vis, H. (2003b). Evaluation of slaughtering methods for turbot with respect to animal welfare and flesh quality. Journal of the Science of Food and Agriculture, 83(1), 19-28.	Evaluation of slaughtering methods for turbot with respect to animal welfare and flesh quality. Journal of the Science of Food and Agriculture, 83(1), 19-28.	2003	79	79	Journal article	2003	10.1002/jsfa.1253
Nordgreen, A. H., Slinde, E., Møller, D., & Roth, B. (2008). Effect of various electric field strengths and current durations on stunning and spinal injuries of Atlantic herring. Journal of aquatic animal health, 20(2), 110-115.	Effect of various electric field strengths and current durations on stunning and spinal injuries of Atlantic herring. Journal of aquatic animal health, 20(2), 110-115.	2008	80	80	Journal article	2008	10.1577/H07-010.1
Oliveira Filho, P.R., G. Oliveira, P.J., Viegas, E.M., Melo, M.P., Natori, M.M. and V. Baldi, S.C., 2021. Physiological stress and meat quality of pacu (Piaractus mesopotamicus) submitted to CO2 narcosis, hypothermia and electrical stunning. Aquaculture Research, 52(10), pp.5034-5043.	Physiological stress and meat quality of pacu (Piaractus mesopotamicus) submitted to CO2 narcosis, hypothermia and electrical stunning. Aquaculture Research, 52(10), pp.5034-5043.	2021	81	81	Journal article	2021	DOI: 10.1111/are.15375
Özogul, Y., & Özogul, F. (2004). Effects of slaughtering methods on sensory, chemical and microbiological quality of rainbow trout (Onchorynchus mykiss) stored in ice and MAP. European Food Research and Technology, 219(3), 211-216.	Effects of slaughtering methods on sensory, chemical and microbiological quality of rainbow trout (Onchorynchus mykiss) stored in ice and MAP. European Food Research and Technology, 219(3), 211-216.	2004	82	82	Journal article	2004	10.1007/s00217-004-0951-0
Papaharisis, L., Tsironi, T., Dimitroglou, A., Taoukis, P., & Pavlidis, M. (2019). Stress assessment, quality indicators and shelf life of three aquaculture important marine fish, in relation to harvest practices, water temperature and slaughter method. Aquaculture Research, 50(9), 2608-2620.	Stress assessment, quality indicators and shelf life of three aquaculture important marine fish, in relation to harvest practices, water temperature and slaughter method. Aquaculture Research, 50(9), 2608-2620.	2019	83	83	Journal article	2019	10.1111/are.14217
Qin, N., Li, D., Hong, H., Zhang, Y., Zhu, B., & Luo, Y. (2016). Effects of different stunning methods on the flesh quality of grass carp (Ctenopharyngodon idellus) fillets stored at 4 C. Food Chemistry, 201, 131-138.	Effects of different stunning methods on the flesh quality of grass carp (Ctenopharyngodon idellus) fillets stored at 4 C. Food Chemistry, 201, 131-138.	2016	84	84	Journal article	2016	http://dx.doi.org/10.1016/j.foodchem.2016.01.071
Ramos Quispe, S., & Ramos Quispe, A. (2014). Efecto del método de sacrificio en truchas (oncorhynchus mikyss) sobre el tiempo de duración del pre rigor y rigor mortis.	Efecto del método de sacrificio en truchas (oncorhynchus mikyss) sobre el tiempo de duración del pre rigor y rigor mortis.	2014	85	85	Joint student research project report/thesis	2014	Not found
Retter, K., Esser, K. H., Lüpke, M., Hellmann, J., Steinhagen, D., & Jung-Schroers, V. (2018). Stunning of common carp: Results from a field and a laboratory study. BMC veterinary research, 14(1), 1-11.	Stunning of common carp: Results from a field and a laboratory study. BMC veterinary research, 14(1), 1-11.	2018	86	86	Journal article	2018	https://doi.org/10.1186/s12917-018-1530-0
Robb, D. H. F. (1998). Some factors affecting the flesh quality of salmonids: pigmentation, composition and eating quality (Doctoral dissertation, University of Bristol).	Some factors affecting the flesh quality of salmonids: pigmentation, composition and eating quality (Doctoral dissertation, University of Bristol).	1998	87	87	PhD Thesis	1998	Not found
Robb, D. H. F., O'Callaghan, M., Lines, J. A., & Kestin, S. C. (2002). Electrical stunning of rainbow trout (Oncorhynchus mykiss): factors that affect stun duration. Aquaculture, 205(3-4), 359-371.	Electrical stunning of rainbow trout (Oncorhynchus mykiss): factors that affect stun duration. Aquaculture, 205(3-4), 359-371.	2002	88	88	Journal article	2002	Not found
Robb, D. H. F., Wotton, S. B., & Van de Vis, J. W. (2002). Preslaughter electrical stunning of eels. Aquaculture Research, 33(1), 37-42.	Preslaughter electrical stunning of eels. Aquaculture Research, 33(1), 37-42.	2002	89	89	Journal article	2002	https://doi.org/10.1046/j.1355-557X.2001.00641.x
Robb, D. H. F., Wotton, S. B., McKinstry, J. L., Sørensen, N. K., Kestin, S. C., & Sørensen, N. K. (2000). Commercial slaughter methods used on Atlantic salmon: determination of the onset of brain failure by electroencephalography. Veterinary Record, 147(11), 298-303.	Commercial slaughter methods used on Atlantic salmon: determination of the onset of brain failure by electroencephalography. Veterinary Record, 147(11), 298-303.	2000	90	90	Journal article	2000	Not found
Robb, D. H., & Roth, B. (2003). Brain activity of Atlantic salmon (Salmo salar) following electrical stunning using various field strengths and pulse durations. Aquaculture, 216(1-4), 363-369.	Brain activity of Atlantic salmon (Salmo salar) following electrical stunning using various field strengths and pulse durations. Aquaculture, 216(1-4), 363-369.	2003	91	91	Journal article	2003	Not found
Roth, B., Birkeland, S., & Oyarzun, F. (2009b). Stunning, pre slaughter and filleting conditions of Atlantic salmon and subsequent effect on flesh quality on fresh and smoked fillets. Aquaculture, 289(3-4), 350-356.	Stunning, pre slaughter and filleting conditions of Atlantic salmon and subsequent effect on flesh quality on fresh and smoked fillets. Aquaculture, 289(3-4), 350-356.	2009	92	92	Journal article	2009	doi:10.1016/j.aquaculture.2009.01.013
Roth, B., Grimsbø, E., Slinde, E., Foss, A., Stien, L. H., & Nortvedt, R. (2012). Crowding, pumping and stunning of Atlantic salmon, the subsequent effect on pH and rigor mortis. Aquaculture, 326, 178-180.	Crowding, pumping and stunning of Atlantic salmon, the subsequent effect on pH and rigor mortis. Aquaculture, 326, 178-180.	2012	93	93	Journal article	2012	doi:10.1016/j.aquaculture.2011.11.005
Roth, B., Imsland, A., Gunnarsson, S., Foss, A., & Schelvis-Smit, R. (2007). Slaughter quality and rigor contraction in farmed turbot (Scophthalmus maximus); a comparison between different stunning methods. Aquaculture, 272(1-4), 754-761.	Slaughter quality and rigor contraction in farmed turbot (Scophthalmus maximus); a comparison between different stunning methods. Aquaculture, 272(1-4), 754-761.	2007	94	94	Journal article	2007	doi:10.1016/j.aquaculture.2007.09.012
Roth, B., Imsland, A., Moeller, D., & Slinde, E. (2003). Effect of electric field strength and current duration on stunning and injuries in market-sized Atlantic salmon held in seawater. North American Journal of Aquaculture, 65(1), 8-13.	Effect of electric field strength and current duration on stunning and injuries in market-sized Atlantic salmon held in seawater. North American Journal of Aquaculture, 65(1), 8-13.	2003	95	95	Journal article	2003	Not found
Roth, B., Moeller, D., Veland, J. O., Imsland, A., & Slinde, E. (2002). The effect of stunning methods on rigor mortis and texture properties of Atlantic salmon (Salmo salar). Journal of Food Science, 67(4), 1462-1466.	The effect of stunning methods on rigor mortis and texture properties of Atlantic salmon (Salmo salar). Journal of Food Science, 67(4), 1462-1466.	2002	96	96	Journal article	2002	Not found
Roth, B., Nortvedt, R., Slinde, E., Foss, A., Grimsbø, E., & Stien, L. H. (2010). Electrical stimulation of Atlantic salmon muscle and the effect on flesh quality. Aquaculture, 301(1-4), 85-90.	Electrical stimulation of Atlantic salmon muscle and the effect on flesh quality. Aquaculture, 301(1-4), 85-90.	2010	97	97	Journal article	2010	doi:10.1016/j.aquaculture.2010.01.008
Roth, B., Obach, A., Hunter, D., Nortvedt, R., & Oyarzun, F. (2009a). Factors affecting residual blood and subsequent effect on bloodspotting in smoked Atlantic salmon fillets. Aquaculture, 297(1-4), 163-168.	Factors affecting residual blood and subsequent effect on bloodspotting in smoked Atlantic salmon fillets. Aquaculture, 297(1-4), 163-168.	2009	98	98	Journal article	2009	doi:10.1016/j.aquaculture.2009.09.019
Roth, B., Slinde, E., & Robb, D. H. (2007). Percussive stunning of Atlantic salmon (Salmo salar) and the relation between force and stunning. Aquacultural engineering, 36(2), 192-197.	Percussive stunning of Atlantic salmon (Salmo salar) and the relation between force and stunning. Aquacultural engineering, 36(2), 192-197.	2007	99	99	Journal article	2007	doi:10.1016/j.aquaeng.2006.11.001
Rucinque G. D. S. R. (2016). Perception on fish sentience, welfare and humane slaughter by latin american citizens and electrical stunning in pacu and south american catfish. Masters Thesis.	Perception on fish sentience, welfare and humane slaughter by latin american citizens and electrical stunning in pacu and south american catfish. Masters Thesis.	2016	100	100	Masters thesis	2016	Not found
Rucinque, D. S., Watanabe, A. L., & Molento, C. F. M. (2018). Electrical stunning in pacu (Piaractus mesopotamicus) using direct current waveform. Aquaculture, 497, 42-48.	Electrical stunning in pacu (Piaractus mesopotamicus) using direct current waveform. Aquaculture, 497, 42-48.	2018	101	101	Journal article	2018	Not found
Rucinque, D.S. (2021). Unconsciousness assessment through electroencephalography (EEG) in the process of stunning for electronarcosis, percussion and anaesthesia for humane slaughter of Nile tilapia. PhD Thesis.	Unconsciousness assessment through electroencephalography (EEG) in the process of stunning for electronarcosis, percussion and anaesthesia for humane slaughter of Nile tilapia. PhD Thesis.	2021	102		Phd thesis	2021	Not found
Rucinque, D.S., Biscaia, A.G.C., Watanabe, A.L. and Molento, C.F.M., 2021. Electrical stunning in South American catfish (Rhamdia quelen) using direct current waveform: welfare and meat quality. Ciência Rural, 51.	Electrical stunning in South American catfish (Rhamdia quelen) using direct current waveform: welfare and meat quality. Ciência Rural, 51.	2021	103	103	Journal article	2021	Not found
Ruff Nicole, FitzGerald Richard D, Cross Thomas F, and Kerry Joe P. (2002). Fillet shelf-life of Atlantic halibut Hippoglossus hippoglossus L. fed elevated levels of α -tocopheryl acetate. Aquaculture Research, 33(13), pp.1059.	Fillet shelf-life of Atlantic halibut Hippoglossus hippoglossus L. fed elevated levels of α -tocopheryl acetate. Aquaculture Research, 33(13), pp.1059.	2002	104	104	Journal article	2002	Not found
Ruff, N., FitzGerald, R. D., Cross, T. F., Teurtrie, G., & Kerry, J. P. (2002). Slaughtering method and dietary α‐tocopheryl acetate supplementation affect rigor mortis and fillet shelf‐life of turbot Scophthalmus maximus L. Aquaculture Research, 33(9), 703-714.	Slaughtering method and dietary α‐tocopheryl acetate supplementation affect rigor mortis and fillet shelf‐life of turbot Scophthalmus maximus L. Aquaculture Research, 33(9), 703-714.	2002	105	105	Journal article	2002	Not found
Salazar-Duque D, Holguin J P, Estrella A, and Martinez G L. (2019). Improvement of rainbow trout's meat quality through slaughter Ikejime technique. Study case: Ecuador. Ciencia Ergo-Sum, 26(1), pp..	Improvement of rainbow trout's meat quality through slaughter Ikejime technique. Study case: Ecuador. Ciencia Ergo-Sum, 26(1), pp..	2019	106	106	Journal article	2019	Not found
Sandblom, E., Djordjevic, B., Sundh, H., Seth, H., Sundell, K., Lines, J.A. and Kiessling, A., 2012. Effects of electric field exposure on blood pressure, cardioventilatory activity and the physiological stress response in Arctic char, Salvelinus alpinus L. Aquaculture, 344, pp.135-140.	Effects of electric field exposure on blood pressure, cardioventilatory activity and the physiological stress response in Arctic char, Salvelinus alpinus L. Aquaculture, 344, pp.135-140.	2012	107	107	Journal article	2012	10.1016/j.aquaculture.2012.02.030
Sattari, A., Lambooij, E., Sharifi, H., Abbink, W., Reimert, H., & Van de Vis, J. W. (2010). Industrial dry electro-stunning followed by chilling and decapitation as a slaughter method in Claresse®(Heteroclarias sp.) and African catfish (Clarias gariepinus). Aquaculture, 302(1-2), 100-105.	Industrial dry electro-stunning followed by chilling and decapitation as a slaughter method in Claresse®(Heteroclarias sp.) and African catfish (Clarias gariepinus). Aquaculture, 302(1-2), 100-105.	2010	108	108	Journal article	2010	doi:10.1016/j.aquaculture.2010.01.011
Scherer, R., Augusti, P.R., Bochi, V.C., Steffens, C., Fries, L.L.M., Daniel, A.P., Kubota, E.H., Neto, J.R. and Emanuelli, T., 2006. Chemical and microbiological quality of grass carp (Ctenopharyngodon idella) slaughtered by different methods. Food Chemistry, 99(1), pp.136-142.	Chemical and microbiological quality of grass carp (Ctenopharyngodon idella) slaughtered by different methods. Food Chemistry, 99(1), pp.136-142.	2006	109	109	Journal article	2006	doi:10.1016/j.foodchem.2005.06.048
Scherer, R., Augusti, P.R., Steffens, C., Bochi, V.C., Hecktheuer, L.H., Lazzari, R., Radünz‐neto, J., Pomblum, S.C. and Emanuelli, T., 2005. Effect of slaughter method on postmortem changes of grass carp (Ctenopharyngodon idella) stored in icesti. Journal of food science, 70(5), pp.C348-C353.	Effect of slaughter method on postmortem changes of grass carp (Ctenopharyngodon idella) stored in icesti. Journal of food science, 70(5), pp.C348-C353.	2005	110	110	Journal article	2005	Not found
Secci, G., Parisi, G., Dasilva, G., & Medina, I. (2016). Stress during slaughter increases lipid metabolites and decreases oxidative stability of farmed rainbow trout (Oncorhynchus mykiss) during frozen storage. Food chemistry, 190, 5-11.	Stress during slaughter increases lipid metabolites and decreases oxidative stability of farmed rainbow trout (Oncorhynchus mykiss) during frozen storage. Food chemistry, 190, 5-11.	2016	111	111	Journal article	2016	http://dx.doi.org/10.1016/j.foodchem.2015.05.051
Secci, G., Parisi, G., Meneguz, M., Iaconisi, V., Cornale, P., Macchi, E., Gasco, L. and Gai, F., 2018. Effects of a carbon monoxide stunning method on rigor mortis development, fillet quality and oxidative stability of tench (Tinca tinca). Aquaculture, 493, pp.233-239.	Effects of a carbon monoxide stunning method on rigor mortis development, fillet quality and oxidative stability of tench (Tinca tinca). Aquaculture, 493, pp.233-239.	2018	112	112	Journal article	2018	https://doi.org/10.1016/j.aquaculture.2018.05.002
Secci, G., Serra, A., Concollato, A., Conte, G., Mele, M., Olsen, R. E., & Parisi, G. (2016). Carbon monoxide as stunning/killing method on farmed Atlantic salmon (Salmo salar): effects on lipid and cholesterol oxidation. Journal of the Science of Food and Agriculture, 96(7), 2426-2432.	Carbon monoxide as stunning/killing method on farmed Atlantic salmon (Salmo salar): effects on lipid and cholesterol oxidation. Journal of the Science of Food and Agriculture, 96(7), 2426-2432.	2016	113	113	Journal article	2016	DOI 10.1002/jsfa.7362
Simitzis, P. E., Tsopelakos, A., Charismiadou, M. A., Batzina, A., Deligeorgis, S. G., & Miliou, H. (2014). Comparison of the effects of six stunning/killing procedures on flesh quality of sea bass (Dicentrarchus labrax, Linnaeus 1758) and evaluation of clove oil anaesthesia followed by chilling on ice/water slurry for potential implementation in aquaculture. Aquaculture Research, 45(11), 1759-17…	Comparison of the effects of six stunning/killing procedures on flesh quality of sea bass (Dicentrarchus labrax, Linnaeus 1758) and evaluation of clove oil anaesthesia followed by chilling on ice/water slurry for potential implementation in aquaculture. Aquaculture Research, 45(11), 1759-1770.	2014	114	114	Journal article	2014	10.1111/are.12120
Sorensen, N. K., Tobiassen, T., & Carlehoeg, M. (2004). How do handling and killing methods affect ethical and sensory quality of farmed Atlantic salmon?. In Developments in Food Science (Vol. 42, pp. 301-307). Elsevier.	How do handling and killing methods affect ethical and sensory quality of farmed Atlantic salmon?. In Developments in Food Science (Vol. 42, pp. 301-307). Elsevier.	2004	115	115	Journal article	2004	Not found
Soto, F., Villarejo, J.A., Mateo, A., Roca-Dorda, J., De la Gándara, F. and Garcia, A., 2006. Preliminary experiences in the development of bluefin tuna Thunnus Thynnus (L., 1758) electroslaughtering techniques in rearing cages. Aquacultural engineering, 34(2), pp.83-91.	Preliminary experiences in the development of bluefin tuna Thunnus Thynnus (L., 1758) electroslaughtering techniques in rearing cages. Aquacultural engineering, 34(2), pp.83-91.	2006	116	116	Journal article	2006	10.1016/j.aquaeng.2005.05.004
Talas, Z. S., & Duran, A. (2012). The effects of slaughtering methods on physical and biochemical changes in fish. Energy Education Science and Technology Part A-Energy Science and Research, 29(2), 741-748.	The effects of slaughtering methods on physical and biochemical changes in fish. Energy Education Science and Technology Part A-Energy Science and Research, 29(2), 741-748.	2012	117	117	Journal article	2012	Not found
Tejada, M., & Huidobro, A. (2002). Quality of farmed gilthead seabream (Sparus aurata) during ice storage related to the slaughter method and gutting. European Food Research and Technology, 215(1), 1-7.	Quality of farmed gilthead seabream (Sparus aurata) during ice storage related to the slaughter method and gutting. European Food Research and Technology, 215(1), 1-7.	2002	118	118	Journal article	2002	10.1007/s00217-002-0494-1
Trushenski, J. T., Bowzer, J. C., Bergman, A. M., & Bowker, J. D. (2017). Developing rested harvest strategies for rainbow trout. North American Journal of Aquaculture, 79(1), 36-52.	Developing rested harvest strategies for rainbow trout. North American Journal of Aquaculture, 79(1), 36-52.	2017	119	119	Journal article	2017	10.1080/15222055.2016.1221009
Tulli, F., Fabbro, A., D’Agaro, E., Messina, M., Bongiorno, T., Venir, E., Lippe, G., Tibaldi, E. and Stecchini, M.L., 2015. The effect of slaughtering methods on actin degradation and on muscle quality attributes of farmed European sea bass (Dicentrarchus labrax). Journal of Food Science and Technology, 52(11), pp.7182-7190.	The effect of slaughtering methods on actin degradation and on muscle quality attributes of farmed European sea bass (Dicentrarchus labrax). Journal of Food Science and Technology, 52(11), pp.7182-7190.	2015	120	120	Journal article	2015	10.1007/s13197-015-1829-9
Veit J C, Piccolo J, Scherer A F, Machado I S, Maurer L H, Conte L, Baldisserotto B, Koakoski G, Menezes C C, Loro V L, Barcellos L J. G, Heinzmann B M, Poletto G, Menezes C R, and Emanuelli T. (2018). Preslaughter Anesthesia with Lippia alba Essential Oil Delays the Spoilage of Chilled Rhamdia quelen. Journal of Aquatic Food Product Technology, 27(2), pp.258-271.	Preslaughter Anesthesia with Lippia alba Essential Oil Delays the Spoilage of Chilled Rhamdia quelen. Journal of Aquatic Food Product Technology, 27(2), pp.258-271.	2018	121	121	Journal article	2018	Not found
Veit, J.C., Piccolo, J., Facco, G., Scherer, A.F., Baldisserotto, B., Koakoski, G., Menezes, C.C., Loro, V.L., Barcellos, L.J., Mello, R.O. and Emanuelli, T., 2017a. Influence of electronarcosis on behavioral responses, blood markers, and fillet properties of Silver Catfish (Rhamdia quelen). Journal of Aquatic Food Product Technology, 26(3), pp.308-324.	Influence of electronarcosis on behavioral responses, blood markers, and fillet properties of Silver Catfish (Rhamdia quelen). Journal of Aquatic Food Product Technology, 26(3), pp.308-324.	2017	122	122	Journal article	2017	http://dx.doi.org/10.1080/10498850.2016.1170747
Veit, J.C., Piccolo, J., Scherer, A.F., Machado, I.S., Peres, M.M., Schwerz, J.P., Baldisserotto, B., Heinzmann, B.M. and Emanuelli, T., 2017b. Stability of frozen fillets from silver catfish anesthetized with essential oil of Lippia alba prior to electrical stunning or hypothermia. Journal of Food Processing and Preservation, 41(5), p.e13167.	Stability of frozen fillets from silver catfish anesthetized with essential oil of Lippia alba prior to electrical stunning or hypothermia. Journal of Food Processing and Preservation, 41(5), p.e13167.	2017	123	123	Journal article	2017	https://doi.org/10.1111/jfpp.13167
Venturini F P, Vargas Baldi, S C, Parisi G, Costa T D, Rucinque D S, Pires Melo, M , and Viegas E M. M. (2018). Effects of different stunning methods on blood markers and enzymatic activity of stress responses of tilapia (Oreochromis niloticus). Italian Journal of Animal Science, 17(4), pp.1094-1098.	Effects of different stunning methods on blood markers and enzymatic activity of stress responses of tilapia (Oreochromis niloticus). Italian Journal of Animal Science, 17(4), pp.1094-1098.	2018	124	124	Journal article	2018	https://doi.org/10.1080/1828051X.2018.1426396
Wang ZiChao, Yan YuZhen, Su Ping, Zhao MouMing, Xia Ning, and Chen DeWei. (2018). Treatments of tilapia (Oreochromis niloticus) using nitric oxide for quality improvement: establishing a potential method for large-scale processing of farmed fish. Nitric Oxide, 77, pp.19-25.	Treatments of tilapia (Oreochromis niloticus) using nitric oxide for quality improvement: establishing a potential method for large-scale processing of farmed fish. Nitric Oxide, 77, pp.19-25.	2018	125	125	Journal article	2018	https://doi.org/10.1016/j.niox.2018.04.003
Wang ZiChao, Zhao MouMing, Fang ZhongXiang, and Chen DeWei. (2017). Nitric oxide euthanasia: a potential procedure for improving animal welfare and fillet color of tilapia (Oreochromis niloticus). Aquaculture International, 25(5), pp.1845-1856.	Nitric oxide euthanasia: a potential procedure for improving animal welfare and fillet color of tilapia (Oreochromis niloticus). Aquaculture International, 25(5), pp.1845-1856.	2017	126	126	Journal article	2017	DOI 10.1007/s10499-017-0162-x
Wang, Y., Li, J., Wu, Y., Yang, S., Wang, D. and Liu, Q., 2021. Analysis of Volatile Compounds in Sea Bass (Lateolabrax japonicus) Resulting from Different Slaughter Methods Using Electronic-Nose (E-Nose) and Gas Chromatography-Ion Mobility Spectrometry. Molecules, 26(19), p.5889.	Analysis of Volatile Compounds in Sea Bass (Lateolabrax japonicus) Resulting from Different Slaughter Methods Using Electronic-Nose (E-Nose) and Gas Chromatography-Ion Mobility Spectrometry. Molecules, 26(19), p.5889.	2021	127	127	Journal article	2021	https://doi.org/10.3390/molecules26195889
Wills, C. C., Zampacavallo, G., Poli, B. M., Proctor, M. R., & Henehan, G. T. (2006). Nitrogen stunning of rainbow trout. International journal of food science & technology, 41(4), 395-398.	Nitrogen stunning of rainbow trout. International journal of food science & technology, 41(4), 395-398.	2006	128	128	Journal article	2006	10.1111/j.1365-2621.2005.01082.x
Zampacavallo, G., Parisi, G., Mecatti, M., Lupi, P., Giorgi, G., & Poli, B. M. (2015). Evaluation of different methods of stunning/killing sea bass (Dicentrarchus labrax) by tissue stress/quality indicators. Journal of food science and technology, 52(5), 2585-2597.	Evaluation of different methods of stunning/killing sea bass (Dicentrarchus labrax) by tissue stress/quality indicators. Journal of food science and technology, 52(5), 2585-2597.	2015	129	129	Journal article	2015	10.1007/s13197-014-1324-8
Zhang Longteng ; Li Qian ; Jia Shiliang ; Huang Zhan ; Luo Yongkang (2018). Effect of different stunning methods on antioxidant status, in vivo myofibrillar protein oxidation, and the susceptibility to oxidation of silver carp (Hypophthalmichthys molitrix) fillets during 72 h postmortem. Food chemistry 246: 121-128	Effect of different stunning methods on antioxidant status, in vivo myofibrillar protein oxidation, and the susceptibility to oxidation of silver carp (Hypophthalmichthys molitrix) fillets during 72 h postmortem. Food chemistry 246: 121-128	2018	130	130	Journal article	2018	https://doi.org/10.1016/j.foodchem.2017.10.140
Zhang, L., Gui, P., Zhang, Y., Lin, J., Li, Q., Hong, H., & Luo, Y. (2019b). Assessment of structural, textural, and gelation properties of myofibrillar protein of silver carp (Hypophthalmichthys molitrix) modified by stunning and oxidative stress. LWT, 102, 142-149.	Assessment of structural, textural, and gelation properties of myofibrillar protein of silver carp (Hypophthalmichthys molitrix) modified by stunning and oxidative stress. LWT, 102, 142-149.	2019	131	131	Journal article	2019	https://doi.org/10.1016/j.lwt.2018.12.030
Zhang, L., Li, Q., Hong, H. and Luo, Y., 2021. Tracking structural modifications and oxidative status of myofibrillar proteins from silver carp (Hypophthalmichthys molitrix) fillets treated by different stunning methods and in vitro oxidizing conditions. Food Chemistry, 365, p.130510.	Tracking structural modifications and oxidative status of myofibrillar proteins from silver carp (Hypophthalmichthys molitrix) fillets treated by different stunning methods and in vitro oxidizing conditions. Food Chemistry, 365, p.130510.	2021	132	132	Journal article	2021	https://doi.org/10.1016/j.foodchem.2021.130510
Zhang, L., Li, Q., Hong, H., Luo, Y., & Lametsch, R. (2020). Search for proteomic markers for stunning stress and stress-induced textural tenderization in silver carp (Hypophthalmichthys molitrix) fillets using label-free strategy. Food Research International, 137, 109678.	Search for proteomic markers for stunning stress and stress-induced textural tenderization in silver carp (Hypophthalmichthys molitrix) fillets using label-free strategy. Food Research International, 137, 109678.	2020	133	133	Journal article	2020	https://doi.org/10.1016/j.foodres.2020.109678
Zhang, L., Li, Q., Lyu, J., Kong, C., Song, S., & Luo, Y. (2017). The impact of stunning methods on stress conditions and quality of silver carp (Hypophthalmichthys molitrix) fillets stored at 4 C during 72 h postmortem. Food chemistry, 216, 130-137.	The impact of stunning methods on stress conditions and quality of silver carp (Hypophthalmichthys molitrix) fillets stored at 4 C during 72 h postmortem. Food chemistry, 216, 130-137.	2017	134	134	Journal article	2017	http://dx.doi.org/10.1016/j.foodchem.2016.08.004
Zhang, L., Zhang, Y., Jia, S., Li, Y., Li, Q., Li, K., Hong, H. and Luo, Y., 2019a. Stunning stress-induced textural softening in silver carp (Hypophthalmichthys molitrix) fillets and underlying mechanisms. Food chemistry, 295, pp.520-529.	Stunning stress-induced textural softening in silver carp (Hypophthalmichthys molitrix) fillets and underlying mechanisms. Food chemistry, 295, pp.520-529.	2019	135	135	Journal article	2019	https://doi.org/10.1016/j.foodchem.2019.05.148

## Sheet: 2. Map Database 223 studies
							*Any conclusions drawn by study authors, come with the caveat that risk of bias has not been assessed in this systematic map.
Complete?	Publication details	Title	Publication year	ID	Article	When was included on the map	Publication details	Publication type	Publication year	Permanent link	Main focus(i) of study	Species	English Common Name	Marine; Freshwater (Fishstat)	Demersal, Pelagic, benthopelagic (from fishbase)	Development stage	Average weight of fish	Average length of fish	Other fish measurements	Farmed; Wild caught; Unclear	Spatial scale	Study location by Country(ies)	Coordinates of study location	Study design	Comparator type fish welfare	Comparator type flesh quality	Ethical approval for experimental design	Control;Randomised;Replicated; Unclear	Total sample size for slaughter methods (total number of fish in exp not fish per treatment)	Notes about design regards allocation of number of fish to stunning treatments	Number of replicates	Capture method (wild caught fish only)	Time between capture and stun (wild caught fish only)	Placement/orientation of fish in stunner	Is orientation of fish required?	Total percussive yes/no	Percussive no detail	Automatic/Mechanical percussive	Manual percussive	Name or type of percussive device: manufacturer name; Priest; automated powered by compressed air, handheld captive-bolt; unknown	Total electrical stunning yes/no	Dry Electrical stunning	Semi Dry Electrical stunning	In Water Electrical stunning	Electrical unclear	Electrical other	Name or type of electrical stunner; Manufacturer name; prototype	Stunning parameters	Does the stunner have a constant current or constant voltage?
Yes	Anders, N., Roth, B., Grimsbø, E., & Breen, M. (2019). Assessing the effectiveness of an electrical stunning and chilling protocol for the slaughter of Atlantic mackerel (Scomber scombrus). PloS one, 14(9), e0222122.	Assessing the effectiveness of an electrical stunning and chilling protocol for the slaughter of Atlantic mackerel (Scomber scombrus). PloS one, 14(9), e0222122.	2019	1	1	First data	Anders, N., Roth, B., Grimsbø, E., & Breen, M. (2019). Assessing the effectiveness of an electrical stunning and chilling protocol for the slaughter of Atlantic mackerel (Scomber scombrus). PloS one, 14(9), e0222122.	Journal article	2019	https://doi.org/10.1371/journal.pone.0222122	Fish welfare; Flesh quality	Scomber scombrus	Atlantic mackerel	Marine	Pelagic-neritic	Unknown - Author stated: similar in size to fish targeted by the commercial fleet	603 ± 112 g	37 ± 2 cm (fork length)	N/A	Wild-caught	Farm-scale - Stunner not on-board boat, seems to be based at a fish-farm (wild-fish were passively attracted to an aquaculture cage so they could be caught)	Norway	60.40033617309336, 5.303907255172413	Observational	No comparator	N/A	Yes	No control; No randomisation; Replicated?	10	N/A	Not clear	Wild-fish were passively attracted to aquaculture cages and caught using barbless handlines	<10 minutes	Taken by hand and placed laterally into the electro-stunner, with the hanging electrode touching the upper side of the head and the metal base plate making contact with the whole of the underside of the body	Yes/Unknown	No	No	No	No	N/A	Yes	Yes	No	No	No	No	STANSAS, Seaside A/S, Stranda, Norway (with additional time relay to control duration of stun)	combined AC/DC supply ≈ 110Vrms	Not clear
Yes	Anders, N., Roth, B., Grimsbø, E., & Breen, M. (2019). Assessing the effectiveness of an electrical stunning and chilling protocol for the slaughter of Atlantic mackerel (Scomber scombrus). PloS one, 14(9), e0222122.	Assessing the effectiveness of an electrical stunning and chilling protocol for the slaughter of Atlantic mackerel (Scomber scombrus). PloS one, 14(9), e0222122.	2019	1		First data	Anders, N., Roth, B., Grimsbø, E., & Breen, M. (2019). Assessing the effectiveness of an electrical stunning and chilling protocol for the slaughter of Atlantic mackerel (Scomber scombrus). PloS one, 14(9), e0222122.	Journal article	2019	https://doi.org/10.1371/journal.pone.0222122	Fish welfare; Flesh quality	Scomber scombrus	Atlantic mackerel	Marine	Pelagic-neritic	Unknown - Author stated: similar in size to fish targeted by the commercial fleet	603 ± 112 g	37 ± 2 cm (fork length)	N/A	Wild-caught	Farm-scale - Stunner not on-board boat, seems to be based at a fish-farm (wild-fish were passively attracted to an aquaculture cage so they could be caught)	Norway	60.40033617309336, 5.303907255172413	Observational	No comparator	N/A	Yes	No control; No randomisation; Replicated?	15	N/A	Not clear	Wild-fish were passively attracted to aquaculture cages and caught using barbless handlines	<10 minutes	Taken by hand and placed laterally into the electro-stunner, with the hanging electrode touching the upper side of the head and the metal base plate making contact with the whole of the underside of the body	Yes/Unknown	No	No	No	No	N/A	Yes	Yes	No	No	No	No	STANSAS, Seaside A/S, Stranda, Norway (with additional time relay to control duration of stun)	combined AC/DC supply ≈ 110Vrms	Not clear
Yes	Ando, M., Banno, A., Haitani, M., Hirai, H., Nakagawa, T. and Makinodan, Y., 1996. Influence on post-mortem rigor of fish body and muscular ATP consumption by the destruction of spinal cord in several fishes. Fisheries science, 62(5), pp.796-799.	Influence on post-mortem rigor of fish body and muscular ATP consumption by the destruction of spinal cord in several fishes. Fisheries science, 62(5), pp.796-799.	1996	2	2	Found in Mishima et al 2005 about Horse mackerel	Ando, M., Banno, A., Haitani, M., Hirai, H., Nakagawa, T. and Makinodan, Y., 1996. Influence on post-mortem rigor of fish body and muscular ATP consumption by the destruction of spinal cord in several fishes. Fisheries science, 62(5), pp.796-799.	Journal article	1996	Not found	Flesh quality	Seriola quinqueradiata	Japanese Yellowtail	Marine	Demersal	Not reported	2.3-3.3 kg	50-59cm	N/A	Farmed	Laboratory	Japan	N/C	Quasi-experimental	N/A	Comparison between humane methods	No	Control; No randomisation; No replication	Not reported	N/A	Not reported	N/A	N/A	N/A	N/A	No	No	No	No	N/A	No	No	No	No	No	No	N/A	N/A	N/A
Yes	Ando, M., Banno, A., Haitani, M., Hirai, H., Nakagawa, T. and Makinodan, Y., 1996. Influence on post-mortem rigor of fish body and muscular ATP consumption by the destruction of spinal cord in several fishes. Fisheries science, 62(5), pp.796-799.	Influence on post-mortem rigor of fish body and muscular ATP consumption by the destruction of spinal cord in several fishes. Fisheries science, 62(5), pp.796-799.	1996	2		Found in Mishima et al 2005 about Horse mackerel	Ando, M., Banno, A., Haitani, M., Hirai, H., Nakagawa, T. and Makinodan, Y., 1996. Influence on post-mortem rigor of fish body and muscular ATP consumption by the destruction of spinal cord in several fishes. Fisheries science, 62(5), pp.796-799.	Journal article	1996	Not found	Flesh quality	Pargus major	Red seabream	Marine	Demersal	Not reported	714-1240g	27-39cm	N/A	Farmed	Laboratory	Japan	N/C	Quasi-experimental	N/A	Comparison between humane methods	No	Control; No randomisation; No replication	Not reported	N/A	Not reported	N/A	N/A	N/A	N/A	No	No	No	No	N/A	No	No	No	No	No	No	N/A	N/A	N/A
Yes	Ando, M., Banno, A., Haitani, M., Hirai, H., Nakagawa, T. and Makinodan, Y., 1996. Influence on post-mortem rigor of fish body and muscular ATP consumption by the destruction of spinal cord in several fishes. Fisheries science, 62(5), pp.796-799.	Influence on post-mortem rigor of fish body and muscular ATP consumption by the destruction of spinal cord in several fishes. Fisheries science, 62(5), pp.796-799.	1996	2		Found in Mishima et al 2005 about Horse mackerel	Ando, M., Banno, A., Haitani, M., Hirai, H., Nakagawa, T. and Makinodan, Y., 1996. Influence on post-mortem rigor of fish body and muscular ATP consumption by the destruction of spinal cord in several fishes. Fisheries science, 62(5), pp.796-799.	Journal article	1996	Not found	Flesh quality	Paralichthys olivaceus	Bastard halibut	Marine	Demersal	Not reported	386-560g	33-38cm	N/A	Farmed	Laboratory	Japan	N/C	Quasi-experimental	N/A	Comparison between humane methods	No	Control; No randomisation; No replication	Not reported	N/A	Not reported	N/A	N/A	N/A	N/A	No	No	No	No	N/A	No	No	No	No	No	No	N/A	N/A	N/A
Yes	ATAMANALP, M., GENÇ, M., ALAK, G., SABUNCUOĞLU, N., KOCAMAN, E. M., ÇOBAN, Ö., ... & CEYLAN, Z. G. (2020). The Effects of Different Stunning Techniques on Blood Biochemistry of Brown Trout (Salmo trutta fario). Journal of Limnology and Freshwater Fisheries Research, 6(1), 25-29.	The Effects of Different Stunning Techniques on Blood Biochemistry of Brown Trout (Salmo trutta fario). Journal of Limnology and Freshwater Fisheries Research, 6(1), 25-29.	2020	3	3	First data	ATAMANALP, M., GENÇ, M., ALAK, G., SABUNCUOĞLU, N., KOCAMAN, E. M., ÇOBAN, Ö., ... & CEYLAN, Z. G. (2020). The Effects of Different Stunning Techniques on Blood Biochemistry of Brown Trout (Salmo trutta fario). Journal of Limnology and Freshwater Fisheries Research, 6(1), 25-29.	Journal article	2020	10.17216/LimnoFish.522776	Fish welfare	Salmo trutta fario	Brown trout	Diadromous	Pelagic-neritic	Not reported	180 ± 15g	Not reported	N/A	Farmed	Laboratory	Turkey	39.899491023210324, 41.24404298154098	Quasi-experimental	Comparison between humane and inhumane methods	N/A	No	Control: No randomisation; Replication?	75 (15 per treatment)	Hypoxia regarded as the control treatment	15? Not clear	N/A	N/A	N/A	N/A	No	No	No	No	N/A	Yes	No	No	Yes	No	No	Experimental prototype: Plexiglass tank filled with seawater, electrodes 100 cm apart. The electrodes consisted of horizontally aligned steel rods with a distance of 2.5 cm between each rod, covering the whole surface at each end.	50 Hz AC for 1.5 seconds	Not clear
Yes	Azam, K., Mackie, I. M., & Smith, J. (1989). The effect of slaughter method on the quality of rainbow trout (Salmo gairdneri) during storage on ice. International Journal of Food Science & Technology, 24(1), 69-79.	The effect of slaughter method on the quality of rainbow trout (Salmo gairdneri) during storage on ice. International Journal of Food Science & Technology, 24(1), 69-79.	1989	4	4	First data	Azam, K., Mackie, I. M., & Smith, J. (1989). The effect of slaughter method on the quality of rainbow trout (Salmo gairdneri) during storage on ice. International Journal of Food Science & Technology, 24(1), 69-79.	Journal article	1989	Not found	Flesh quality	Oncorhynchus mykiss (Salmo gairdneri)	Rainbow trout	Diadromous	Benthopelagic	Not reported	190-270g	213-285mm	N/A	Farmed	Laboratory	UK	57.16520451709634, -2.1016670722723045	Quasi-experimental	N/A	Comparison between humane stunning methods; Comparison between humane and inhumane methods	No	Control?; No randomisation; No replication	20 (5 fish per treatment - manual percussive stun, CO2, electrical AC 225V sinusoidal 50Hz 10s, electrical DC 175 volts, full wave rectification of AC sinusoidal waveform for 10 s)	N/A	5? Not clear	N/A	N/A	Not clear	Not clear	Yes	No	No	Yes	Wooden club	Yes	No	No	Yes	No	No	Experimental prototype: Holding tank (737 x 559x381 mm) with an electrode at each end spanning the full width and depth of the tank. A portable generator provided the power to the electrodes.	Two parameters for electrical stunning: AC 225V sinusoidal 50Hz 10s; DC 175 volts, full wave rectification of AC sinusoidal waveform for 10 s	Not clear
Yes	Azam, K., Strachan, N. J. C., Mackie, I. M., Smith, J., & Nesvadba, P. (1990). Effect of slaughter method on the progress of rigor of rainbow trout (Salmo gairdneri) as measured by an image processing system. International journal of food science & technology, 25(5), 477-482.	Effect of slaughter method on the progress of rigor of rainbow trout (Salmo gairdneri) as measured by an image processing system. International journal of food science & technology, 25(5), 477-482.	1990	5	5	First data	Azam, K., Strachan, N. J. C., Mackie, I. M., Smith, J., & Nesvadba, P. (1990). Effect of slaughter method on the progress of rigor of rainbow trout (Salmo gairdneri) as measured by an image processing system. International journal of food science & technology, 25(5), 477-482.	Journal article	1990	Not found	Flesh quality	Oncorhynchus mykiss (Salmo gairdneri)	Rainbow trout	Diadromous	Benthopelagic	Not reported	255g	275cm	N/A	Farmed	Laboratory	UK	57.16520451709634, -2.1016670722723045	Quasi-experimental	N/A	Comparison between humane stunning methods; Comparison between humane and inhumane methods	No	Control?; No randomisation; No replication	20 (5 fish per treatment - manual percussive stun, CO2, electrical AC 225V sinusoidal 50Hz 10s, electrical DC 175 volts, full wave rectification of AC sinusoidal waveform for 10 s)	N/A	5? Not clear	N/A	N/A	Not clear	Not clear	Yes	No	No	Yes	Wooden club	Yes	No	No	Yes	No	No	Experimental prototype: Holding tank (737 x 559x381 mm) with an electrode at each end spanning the full width and depth of the tank. A portable generator provided the power to the electrodes.	Two parameters for electrical stunning: AC 225V sinusoidal 50Hz 10s; DC 175 volts, full wave rectification of AC sinusoidal waveform for 10 s	Not clear
Yes	Baldi S C. V, Parisi G, Bonelli A, Balieiro J C. C, Guimarães J L, and Viegas E M. M. (2018). Effects of different stunning/slaughter methods on frozen fillets quality of cobia (Rachycentron canadum). Aquaculture, 486, pp.107-113.	Effects of different stunning/slaughter methods on frozen fillets quality of cobia (Rachycentron canadum). Aquaculture, 486, pp.107-113.	2018	6	6	found in in alternative methods	Baldi S C. V, Parisi G, Bonelli A, Balieiro J C. C, Guimarães J L, and Viegas E M. M. (2018). Effects of different stunning/slaughter methods on frozen fillets quality of cobia (Rachycentron canadum). Aquaculture, 486, pp.107-113.	Journal article	2018	Not found	Flesh quality; Fish welfare	Rachycentron canadum	Cobia	Marine	Reef-associated	6 months old	1.680 ± 0.47 kg	64.387 ± 5.176 cm	N/A	Farmed	Fish farm - check	Brazil	sao paulo	Quasi-experimental	Comparison between humane and inhumane methods	Comparison between humane and inhumane methods	Yes	Control?; No randomisation; No replication	90 (30 per each of the 3 methods)	N/A	Not clear	N/A	N/A	Not clear	Not clear	No	N/A	No	No	N/A	Yes	No	No	Yes	N/A	N/A	Experimental prototype	(AC), 60 Hz, 7.3 A and 150 V for 3 min.	Not clear
Yes	Bermejo-Poza, R., Fernández-Muela, M., De la Fuente, J., Pérez, C., de Chavarri, E.G., Díaz, M.T., Torrent, F. and Villarroel, M., 2021. Effect of ice stunning versus electronarcosis on stress response and flesh quality of rainbow trout. Aquaculture, 538, p.736586.	Effect of ice stunning versus electronarcosis on stress response and flesh quality of rainbow trout. Aquaculture, 538, p.736586.	2021	7	7	Second round of searches in 2022 from bibliographic databases	Bermejo-Poza, R., Fernández-Muela, M., De la Fuente, J., Pérez, C., de Chavarri, E.G., Díaz, M.T., Torrent, F. and Villarroel, M., 2021. Effect of ice stunning versus electronarcosis on stress response and flesh quality of rainbow trout. Aquaculture, 538, p.736586.	Journal article	2021	https://doi.org/10.1016/j.aquaculture.2021.736586	Flesh quality; Fish welfare	Oncorhynchus mykiss	Rainbow trout	Diadromous	Benthopelagic	Not reported	294.6 ± 8.44 g	31.3 ± 0.3 cm	60 female triploid rainbow trout	Farmed	Fish farm	Spain	N/C	Quasi-experimental	Comparison between humane and inhumane methods	Comparison between humane and inhumane methods	No	Control; No randomisation; Replicated	60 (2 batches of 30 i.e. 2 replicates. 10 fish per treatment, 3 treatments ice water and 2 electrical stunning treatments.	N/A	2	N/A	N/A	Head placed between electrodes	Yes	No	No	No	No	N/A	Yes	No	No	No	Yes (not clear if in water or dry)	No	Prototype: head of each fish was placed between two electrodes, with an alternating electric current of 50 Hz (in sinusoidal form) for 1 s, at either 200 mA rms or 400 mA rms.	alternating electric current of 50 Hz (in sinusoidal form) for 1 s, at either 200 mA rms or 400 mA rms	Not clear
Yes	Bjørlykke, G. A., Roth, B., Sørheim, O., Kvamme, B. O., & Slinde, E. (2011). The effects of carbon monoxide on Atlantic salmon (Salmo salar L.). Food Chemistry, 127(4), 1706-1711.	The effects of carbon monoxide on Atlantic salmon (Salmo salar L.). Food Chemistry, 127(4), 1706-1711.	2011	8	8	First data	Bjørlykke, G. A., Roth, B., Sørheim, O., Kvamme, B. O., & Slinde, E. (2011). The effects of carbon monoxide on Atlantic salmon (Salmo salar L.). Food Chemistry, 127(4), 1706-1711.	Journal article	2011	10.1016/j.foodchem.2011.02.045	Fish welfare; Flesh quality	Salmo salar	Atlantic salmon	Diadromous	Benthopelagic	Not reported	3.4 ± 1.4 kg	Not reported	N/A	Farmed	Laboratory	Norway	N/C	Quasi-experimental	Comparison between humane and potentially humane methods	Comparison between humane and potentially humane methods	Yes	Control; No randomisation; Replication?	52	N/A	Not clear	N/A	N/A	N/A	N/A	Yes	No	No	Yes	Not reported	No	No	No	No	No	No	N/A	N/A	N/A
Yes	Boggess Jr, T. S., Heaton, E. K., Shewfelt, A. L., & Parvin, D. W. (1973). Techniques for stunning channel catfish and their effects on product quality. Journal of Food Science, 38(7), 1190-1193.	Techniques for stunning channel catfish and their effects on product quality. Journal of Food Science, 38(7), 1190-1193.	1973	9	9	First data	Boggess Jr, T. S., Heaton, E. K., Shewfelt, A. L., & Parvin, D. W. (1973). Techniques for stunning channel catfish and their effects on product quality. Journal of Food Science, 38(7), 1190-1193.	Journal article	1973	Not found	Flesh quality	Ictalurus punctatus	Channel catfish	Freshwater	Demersal	Not reported	1.5 lb	Not reported	N/A	Farmed	Laboratory	USA	31.98861069186766, -81.0218060937506	Quasi-experimental	N/A	Comparison between humane and inhumane methods	No	Control; No randomisation; No Replication	Not reported		Not clear	N/A	N/A	Not clear	Not clear	No	No	No	No	N/A	Yes	No	No	No	N/A	Yes	Prototype	Two types of electrical stunning (1) ac electrical shock (2) dc electrical shock. However, no specific parameters provided.	Not clear
Yes	Bracke, M. B. M., Daskalova, A. H., van de Vis, J. W., & Lambooij, E. (2014). Measuring consciousness in turbot (Scophthalmus maximus) and common sole (Solea solea) subjected to electrical stunning before slaughter. Measuring Behavior 2014.	Measuring consciousness in turbot (Scophthalmus maximus) and common sole (Solea solea) subjected to electrical stunning before slaughter. Measuring Behavior 2014.	2014	10	10	No access	Bracke, M. B. M., Daskalova, A. H., van de Vis, J. W., & Lambooij, E. (2014). Measuring consciousness in turbot (Scophthalmus maximus) and common sole (Solea solea) subjected to electrical stunning before slaughter. Proceedings of Measuring Behavior 2014. Wageningen, The Netherlands Aug 27-29. Eds AJ Spink, EL van den Broek, LWS Loijens, M Woloszynowska-Fraser and LPJJ Noldus.	Conference	2014	Not found	Fish welfare	Scophthalmus maximus	Turbot	Marine	Demersal	Not reported	Not reported	Not reported	N/A	Farmed	Laboratory? (Not clear)	Netherlands	Not clear	Observational	No comparator	N/A	No	Not clear	26	N/A	Not clear	N/A	N/A	Tail-first	Not clear	No	No	No	No	N/A	Yes	Yes	No	No	No	No	Not reported	dry short stun (1 s) followed by a second, long stun (20 s) after 1 min of recovery, 110-120 Vrms = group 1 Turbot	Not clear
Yes	Bracke, M. B. M., Daskalova, A. H., van de Vis, J. W., & Lambooij, E. (2014). Measuring consciousness in turbot (Scophthalmus maximus) and common sole (Solea solea) subjected to electrical stunning before slaughter. Measuring Behavior 2014.	Measuring consciousness in turbot (Scophthalmus maximus) and common sole (Solea solea) subjected to electrical stunning before slaughter. Measuring Behavior 2014.	2014	10		No access	Bracke, M. B. M., Daskalova, A. H., van de Vis, J. W., & Lambooij, E. (2014). Measuring consciousness in turbot (Scophthalmus maximus) and common sole (Solea solea) subjected to electrical stunning before slaughter.Proceedings of Measuring Behavior 2014. Wageningen, The Netherlands Aug 27-29. Eds AJ Spink, EL van den Broek, LWS Loijens, M Woloszynowska-Fraser and LPJJ Noldus.	Conference	2014	Not found	Fish welfare	Scophthalmus maximus	Turbot	Marine	Demersal	Not reported	Not reported	Not reported	N/A	Farmed	Laboratory? (Not clear)	Netherlands	Not clear	Observational	No comparator	N/A	No	Not clear	35	N/A	Not clear	N/A	N/A	Tail-first	Not clear	No	No	No	No	N/A	Yes	Yes	No	No	No	No	Not reported	dry long stun 20s, 50 Vrms	Not clear
Yes	Bracke, M. B. M., Daskalova, A. H., van de Vis, J. W., & Lambooij, E. (2014). Measuring consciousness in turbot (Scophthalmus maximus) and common sole (Solea solea) subjected to electrical stunning before slaughter. Measuring Behavior 2014.	Measuring consciousness in turbot (Scophthalmus maximus) and common sole (Solea solea) subjected to electrical stunning before slaughter. Measuring Behavior 2014.	2014	10		No access	Bracke, M. B. M., Daskalova, A. H., van de Vis, J. W., & Lambooij, E. (2014). Measuring consciousness in turbot (Scophthalmus maximus) and common sole (Solea solea) subjected to electrical stunning before slaughter.Proceedings of Measuring Behavior 2014. Wageningen, The Netherlands Aug 27-29. Eds AJ Spink, EL van den Broek, LWS Loijens, M Woloszynowska-Fraser and LPJJ Noldus.	Conference	2014	Not found	Fish welfare	Solea solea	Common sole	Marine	Demersal	Not reported	Not reported	Not reported	N/A	Farmed	Laboratory? (Not clear)	Netherlands	Not clear	Observational	No comparator	N/A	No	Not clear	10	N/A	Not clear	N/A	N/A	Tail-first	Not clear	No	No	No	No	N/A	Yes	Yes	No	No	No	No	Not reported	dry short stun (1 s) followed by a second, long stun (20 s) after 1 min of recovery, 150 Vrms	Not clear
Yes	Bracke, M. B. M., Daskalova, A. H., van de Vis, J. W., & Lambooij, E. (2014). Measuring consciousness in turbot (Scophthalmus maximus) and common sole (Solea solea) subjected to electrical stunning before slaughter. Measuring Behavior 2014.	Measuring consciousness in turbot (Scophthalmus maximus) and common sole (Solea solea) subjected to electrical stunning before slaughter. Measuring Behavior 2014.	2014	10		No access	Bracke, M. B. M., Daskalova, A. H., van de Vis, J. W., & Lambooij, E. (2014). Measuring consciousness in turbot (Scophthalmus maximus) and common sole (Solea solea) subjected to electrical stunning before slaughter. Proceedings of Measuring Behavior 2014. Wageningen, The Netherlands Aug 27-29. Eds AJ Spink, EL van den Broek, LWS Loijens, M Woloszynowska-Fraser and LPJJ Noldus.	Conference	2014	Not found	Fish welfare	Solea solea	Common sole	Marine	Demersal	Not reported	Not reported	Not reported	N/A	Farmed	Laboratory? (Not clear)	Netherlands	Not clear	Observational	No comparator	N/A	No	Not clear	31	N/A	Not clear	N/A	N/A	Tail-first	Not clear	No	No	No	No	N/A	Yes	Yes	No	No	No	No	Not reported	dry long stun 20s, 50 Vrms	Not clear
Yes	Brijs, J., Sundell, E., Hjelmstedt, P., Berg, C., Senčić, I., Sandblom, E., Axelsson, M., Lines, J., Bouwsema, J., Ellis, M. and Saxer, A., 2021. Humane slaughter of African sharptooth catfish (Clarias gariepinus): Effects of various stunning methods on brain function. Aquaculture, 531, p.735887.	Humane slaughter of African sharptooth catfish (Clarias gariepinus): Effects of various stunning methods on brain function. Aquaculture, 531, p.735887.	2021	11	11	First data	Brijs, J., Sundell, E., Hjelmstedt, P., Berg, C., Senčić, I., Sandblom, E., Axelsson, M., Lines, J., Bouwsema, J., Ellis, M. and Saxer, A., 2021. Humane slaughter of African sharptooth catfish (Clarias gariepinus): Effects of various stunning methods on brain function. Aquaculture, 531, p.735887.	Journal article	2021	https://doi.org/10.1016/j.aquaculture.2020.735887	Fish welfare	Clarias gariepinus	North African catfish	Freshwater	Benthopelagic	Not reported	Ice slurry: 472 ± 92g; Electrical: 2s =787 ± 48g, 5s=775 ± 80g, 10s=724 ± 262; Electrical & throat cut in water=625 ± 29g, Electrical & throat cut in ice=473 ± 93g; Percussive=664 ± 191g; Immersion in isoeugenol: 10 mg L−1 isoeugenol =600g, 20mg L−1=377g, 30mg L−1=407g, 60mg L−1=556g, 100mg L−1 = 490 ± 218g	Not reported	N/A	Farmed	Laboratory	Sweden	57.69922650536501, 11.97213546046211	Quasi-experimental	Comparison between humane stunning methods; Comparison between humane and inhumane methods	N/A	Yes	Control; No randomisation; Replication?	58 (Not clear)	6 treatments: Ice chilling; electrical stunning at different stun durations 2s 5s & 10s; electrical stunning followed by throat cut in water; electrical stunning followed by throat cut in ice slurry; Manual percussive stun; Immersion in isoeugenol at different concentrations	Not clear	N/A	N/A	Unclear	Unclear	Yes	No	No	Yes	Fish priest	Yes	No	No	Yes	No	No	Experimental protptype built by Ace Aquatec Ltd. (Dundee, United Kingdom): two 47 cm × 15 cm stainless steel plate electrodes were placed in the experimental chamber parallel to the fish (i.e. side to side stun) and spaced 11 cm apart. The steel plate electrodes covered the full tank width and water column to ensure a uniform electric field across the tank. The electrodes were subsequently connec…	Fish priest: kinetic energy = ½·m·v2; Electrical stunning: electrical current of 1.69 ± 0.09 A dm−2 (electrical field strength of 15.98 ± 0.64 V cm−1 r.m.s.),	Not clear
Yes	Concollato A, Olsen R E, Vargas S C, Bonelli A, Cullere M, and Parisi G. (2016). Effects of stunning/slaughtering methods in rainbow trout (Oncorhynchus mykiss) from death until rigor mortis resolution. Aquaculture, 464, pp.74-79.	Effects of stunning/slaughtering methods in rainbow trout (Oncorhynchus mykiss) from death until rigor mortis resolution. Aquaculture, 464, pp.74-79.	2016	12	12	found in in alternative methods	Concollato A, Olsen R E, Vargas S C, Bonelli A, Cullere M, and Parisi G. (2016). Effects of stunning/slaughtering methods in rainbow trout (Oncorhynchus mykiss) from death until rigor mortis resolution. Aquaculture, 464, pp.74-79.	Journal article	2016	http://dx.doi.org/10.1016/j.aquaculture.2016.06.009	Flesh quality; Fish welfare	Oncorhynchus mykiss	Rainbow trout	Diadromous	Benthopelagic	Not reported	Tank 1 (mean weight 740±105 g), tank 2 (mean weight 684 ± 95 g), tank 3 (mean weight 737 ± 120 g)	Not reported	N/A	Farmed	Fish farm	Italy	Trento (Italy).	Quasi-experimental	Comparison between humane and inhumane methods; Comparison between humane and potentially humane methods	Comparison between humane and inhumane methods; Comparison between humane and potentially humane methods	No	Control: No randomisation; No replication	300 but only 18 fish per treatment sampled (100 electrically stunned; 100 CO stunned; 100 asphyxiated in air)	N/A	No replication	N/A	N/A	Not clear	Not clear	No	No	No	No	N/A	Yes	Yes	No	No	No	No	electronic teaser GOZLIN TEQ002 (GOZLIN, Modena, Italy)	30 s at 180 V, frequency of 50–60 Hz, with a pulsed current	Not clear
Yes	Concollato, A., Dalle Zotte, A., Vargas, S. C., Cullere, M., Secci, G., & Parisi, G. (2019). Effects of three different stunning/slaughtering methods on physical, chemical, and sensory changes in rainbow trout (Oncorhynchus mykiss). Journal of the Science of Food and Agriculture, 99(2), 613-619.	Effects of three different stunning/slaughtering methods on physical, chemical, and sensory changes in rainbow trout (Oncorhynchus mykiss). Journal of the Science of Food and Agriculture, 99(2), 613-619.	2019	13	13	First data	Concollato, A., Dalle Zotte, A., Vargas, S. C., Cullere, M., Secci, G., & Parisi, G. (2019). Effects of three different stunning/slaughtering methods on physical, chemical, and sensory changes in rainbow trout (Oncorhynchus mykiss). Journal of the Science of Food and Agriculture, 99(2), 613-619.	Journal article	2019	10.1002/jsfa.9222	Flesh quality	Oncorhynchus mykiss	Rainbow trout	Diadromous	Benthopelagic	Authors stated fish at commercial weight	Tank 1 (mean weight 740 ± 105 g); ; Tank 2 (mean weight 684 ± 95 g); Tank 3 (mean weight 737 ± 120 g)	Not reported	N/A	Farmed	Fish farm	Italy	46.1908485270159, 11.132757930355355	Quasi-experimental	N/A	Comparison between humane and inhumane methods; Comparison between humane and potentially humane methods	Yes	Control; No randomisation; No replication	300 but only 18 fish per treatment sampled (100 asphyxiated in air (control), 100 electrically stunned; 100 CO stunned)	N/A	Not replicated	N/A	N/A	Not clear	Not clear	No	No	No	No	N/A	Yes	Yes	No	No	No	No	electronic teaser GOZLIN TEQ002 (GOZLIN, Modena, Italy)	30 s at 180 V	Not clear
Yes	Concollato, A., Parisi, G., Masoero, G., Romvàri, R., Olsen, R. E., & Dalle Zotte, A. (2016). Carbon monoxide stunning of Atlantic salmon (Salmo salar L.) modifies rigor mortis and sensory traits as revealed by NIRS and other instruments. Journal of the Science of Food and Agriculture, 96(10), 3524-3535.	Carbon monoxide stunning of Atlantic salmon (Salmo salar L.) modifies rigor mortis and sensory traits as revealed by NIRS and other instruments. Journal of the Science of Food and Agriculture, 96(10), 3524-3535.	2016	14	14	First data	Concollato, A., Parisi, G., Masoero, G., Romvàri, R., Olsen, R. E., & Dalle Zotte, A. (2016). Carbon monoxide stunning of Atlantic salmon (Salmo salar L.) modifies rigor mortis and sensory traits as revealed by NIRS and other instruments. Journal of the Science of Food and Agriculture, 96(10), 3524-3535.	Journal article	2016	10.1002/jsfa.7537	Flesh quality	Salmo salar	Atlantic salmon	Diadromous	Benthopelagic	Not reported	1.08±0.09 kg	Not reported	N/A	Farmed	Laboratory	Norway	60.876340822254484, 5.584286992267203	Randomised control trial	N/A	Comparison between humane and potentially humane methods	Yes	Control; Randomised; Replication?	30	N/A	Not clear	N/A	N/A	N/A	N/A	Yes	No	No	Yes	Not reported	No	No	No	No	No	No	N/A	N/A	N/A
Yes	Concollato, A., Parisi, G., Olsen, R. E., Kvamme, B. O., Slinde, E., & Dalle Zotte, A. (2014). Effect of carbon monoxide for Atlantic salmon (Salmo salar L.) slaughtering on stress response and fillet shelf life. Aquaculture, 433, 13-18.	Effect of carbon monoxide for Atlantic salmon (Salmo salar L.) slaughtering on stress response and fillet shelf life. Aquaculture, 433, 13-18.	2014	15	15	First data	Concollato, A., Parisi, G., Olsen, R. E., Kvamme, B. O., Slinde, E., & Dalle Zotte, A. (2014). Effect of carbon monoxide for Atlantic salmon (Salmo salar L.) slaughtering on stress response and fillet shelf life. Aquaculture, 433, 13-18.	Journal article	2014	10.1016/j.aquaculture.2014.05.040	Fish welfare; Flesh quality	Salmo salar	Atlantic salmon	Diadromous	Benthopelagic	Not reported	1.07 ± 0.1 kg	Not reported	N/A	Farmed	Laboratory	Norway	60.876340822254484, 5.584286992267203	Quasi-experimental	Comparison between humane and potentially humane methods	Comparison between humane and potentially humane methods	Yes	Control; No randomisation; Replication?	45	N/A	Not clear	N/A	N/A	N/A	N/A	Yes	No	No	Yes	Not reported	No	No	No	No	No	No	N/A	N/A	N/A
Yes	Concollato, A., Secci, G., Dalle Zotte, A., Vargas, S. C., Olsen, R. E., Lira de Medeiros, A. C., & Parisi, G. (2020). Effects of stunning methods on pre rigor changes in rainbow trout (Oncorhynchus mykiss) reared at two different temperatures. Italian Journal of Animal Science, 19(1), 477-486.	Effects of stunning methods on pre rigor changes in rainbow trout (Oncorhynchus mykiss) reared at two different temperatures. Italian Journal of Animal Science, 19(1), 477-486.	2020	16	16	First data	Concollato, A., Secci, G., Dalle Zotte, A., Vargas, S. C., Olsen, R. E., Lira de Medeiros, A. C., & Parisi, G. (2020). Effects of stunning methods on pre rigor changes in rainbow trout (Oncorhynchus mykiss) reared at two different temperatures. Italian Journal of Animal Science, 19(1), 477-486.	Journal article	2020	https://doi.org/10.1080/1828051X.2020.1759465	Fish welfare; Flesh quality	Oncorhynchus mykiss	Rainbow trout	Diadromous	Benthopelagic	Not reported	729 ± 105 g	Not reported	N/A	Farmed	Fish farm	Italy	46.1908485270159, 11.132757930355355	Randomised control trial	Comparison between humane and potentially humane methods	Comparison between humane and potentially humane methods	Yes	Control; Randomised; No replication	400 (200 Co 100 at 12 degrees C and 100 at 8 degrees C; 200 electrical stunning considered to be the control 100 at 12 degrees C and 100 at 8 degrees C) but eight fish/experimental group underwent the analyses reported in the present study		Not replicared	N/A	N/A	Not clear	Not clear	No	No	No	No	N/A	Yes	Yes	No	No	No	No	electronic teaser GOZLIN TEQ002 (GOZLIN, Modena, Italy)	30 s at 180 V	Not clear
Yes	Dalle Zotte, A., Concollato, A., Secci, G., Cullere, M., & Parisi, G. (2020). Rainbow trout (Oncorhynchus mykiss) farmed at two different temperatures: Post rigor mortis changes in function of the stunning method. Czech Journal of Animal Science, 65(9), 354-364.	Rainbow trout (Oncorhynchus mykiss) farmed at two different temperatures: Post rigor mortis changes in function of the stunning method. Czech Journal of Animal Science, 65(9), 354-364.	2020	17	17	First data	Dalle Zotte, A., Concollato, A., Secci, G., Cullere, M., & Parisi, G. (2020). Rainbow trout (Oncorhynchus mykiss) farmed at two different temperatures: Post rigor mortis changes in function of the stunning method. Czech Journal of Animal Science, 65(9), 354-364.	Journal article	2020	Not found	Flesh quality	Oncorhynchus mykiss	Rainbow trout	Diadromous	Benthopelagic	Not reported	Overall, trout mean weight was 729 ± 105 g: 740 ±105 g for tank 1, 737 ± 120 g for tank 2, 773 ± 101 g for tank 3 and 667 ± 97 g for tank 4.	Not reported	N/A	Farmed	Fish farm	Italy	46.1908485270159, 11.132757930355355	Quasi-experimental	N/A	Comparison between humane and potentially humane methods	Yes	Control; No randomisation; No replication	400 (200 Co; 200 electrical stunning considered to be the control)	N/A	Not replicated	N/A	N/A	Not clear	Not clear	No	No	No	No	N/A	Yes	Yes	No	No	No	No	electronic teaser GOZLIN TEQ002 (GOZLIN, Modena, Italy)	30 s at 180 V	Not clear
NJ (KJ checked)	Daskalova, A. H., & Pavlov, A. I. (2015). Effect of two stunning methods on postmortem muscle pH and meat quality of common carp (Cyprinus carpio L.). Bulgarian journal of veterinary medicine, 18(1).	Effect of two stunning methods on postmortem muscle pH and meat quality of common carp (Cyprinus carpio L.). Bulgarian journal of veterinary medicine, 18(1).	2015	18	18	First data	Daskalova, A. H., & Pavlov, A. I. (2015). Effect of two stunning methods on postmortem muscle pH and meat quality of common carp (Cyprinus carpio L.). Bulgarian journal of veterinary medicine, 18(1).	Journal article	2015	10.15547/bjvm.822	Flesh quality	Cyprinus carpio	Common carp	Freshwater	Benthopelagic	Market size	1482.52 ± 215.63 g)	Not reported	N/A	Farmed	Laboratory	Bulgaria	42.401411560258715, 25.570992196424903	Quasi-experimental	N/A	Comparison between humane stunning methods	Yes	Control; No randomisation; Replication?	20		10? Not clear	N/A	N/A	Bilaterally on skull of carp	Yes	Yes	No	No	Yes	hammer	Yes	No	No	Yes	No	N/A	Prototype: capacitor (condenser; low capacitance of 47 μF) and two copper plates (electrodes) was used. Each experimental fish was individually captured and transferred to a smaller plastic box, containing 10 L tap water. The electrodes of the device were immersed into the water, placed bilaterally on the skull and each carp was subjected to a current of 4.7 mA (DC) by applying high voltage (~ 30…	4.7 mA (DC) by applying high voltage (~ 300 V) for 3 s.	Not clear
Yes	Daskalova, A. H., Bracke, M. B. M., Van de Vis, J. W., Roth, B., Reimert, H. G. M., Burggraaf, D., & Lambooij, E. (2016). Effectiveness of tail-first dry electrical stunning, followed by immersion in ice water as a slaughter (killing) procedure for turbot (Scophthalmus maximus) and common sole (Solea solea). Aquaculture, 455, 22-31.	Effectiveness of tail-first dry electrical stunning, followed by immersion in ice water as a slaughter (killing) procedure for turbot (Scophthalmus maximus) and common sole (Solea solea). Aquaculture, 455, 22-31.	2016	19	19	First data	Daskalova, A. H., Bracke, M. B. M., Van de Vis, J. W., Roth, B., Reimert, H. G. M., Burggraaf, D., & Lambooij, E. (2016). Effectiveness of tail-first dry electrical stunning, followed by immersion in ice water as a slaughter (killing) procedure for turbot (Scophthalmus maximus) and common sole (Solea solea). Aquaculture, 455, 22-31.	Journal article	2016	Not found	Fish welfare	Scophthalmus maximus	Turbot	Marine	Demersal	Not reported	416 ± 39 g	Not reported	N/A	Farmed	Laboratory	Netherlands	52.45173764585862, 4.590696510465071	Observational	No comparator	N/A	No	No control; No randomisation; Replication	26	Each fish consituted an experimental unit	26	N/A	N/A	Tail-first	Yes	No	No	No	No	N/A	Yes	Yes	No	No	No	No	Modified 150 × 40 × 30 cm STANSAS dry-stunner (Seaside A/S, Stranda, Norway) modified by connecting the first 4 rows of electrodes to the negatively charged bottom plate. The remaining 13 rows of spoons remained positive electrodes. This configuration ensured that when the tail of the fish touched the fifth (i.e. first positively charged) row of electrodes, a connection between the positive and t…	125.5 Vrms ± 0.6 for 1 second	Not clear
Yes	Daskalova, A. H., Bracke, M. B. M., Van de Vis, J. W., Roth, B., Reimert, H. G. M., Burggraaf, D., & Lambooij, E. (2016). Effectiveness of tail-first dry electrical stunning, followed by immersion in ice water as a slaughter (killing) procedure for turbot (Scophthalmus maximus) and common sole (Solea solea). Aquaculture, 455, 22-31.	Effectiveness of tail-first dry electrical stunning, followed by immersion in ice water as a slaughter (killing) procedure for turbot (Scophthalmus maximus) and common sole (Solea solea). Aquaculture, 455, 22-31.	2016	19		First data	Daskalova, A. H., Bracke, M. B. M., Van de Vis, J. W., Roth, B., Reimert, H. G. M., Burggraaf, D., & Lambooij, E. (2016). Effectiveness of tail-first dry electrical stunning, followed by immersion in ice water as a slaughter (killing) procedure for turbot (Scophthalmus maximus) and common sole (Solea solea). Aquaculture, 455, 22-31.	Journal article	2016	Not found	Fish welfare	Scophthalmus maximus	Turbot	Marine	Demersal	Not reported	416 ± 39 g	Not reported	N/A	Farmed	Laboratory	Netherlands	52.45173764585862, 4.590696510465071	Observational	No comparator	N/A	No	No control; No randomisation; Replication	22	Each fish consituted an experimental unit	22	N/A	N/A	Tail-first	Yes	No	No	No	No	N/A	Yes	Yes	No	No	No	No	Modified 150 × 40 × 30 cm STANSAS dry-stunner (Seaside A/S, Stranda, Norway) modified by connecting the first 4 rows of electrodes to the negatively charged bottom plate. The remaining 13 rows of spoons remained positive electrodes. This configuration ensured that when the tail of the fish touched the fifth (i.e. first positively charged) row of electrodes, a connection between the positive and t…	124.4 Vrms ± 0.8 for 1 second followed by 19 second stun (3.88 ± 1.26 Arms for 1 s followed by 1.44 ± 0.41 Arms for 19 s) followed by immersion in ice water [long stun tail first stun]	Not clear
Yes	Daskalova, A. H., Bracke, M. B. M., Van de Vis, J. W., Roth, B., Reimert, H. G. M., Burggraaf, D., & Lambooij, E. (2016). Effectiveness of tail-first dry electrical stunning, followed by immersion in ice water as a slaughter (killing) procedure for turbot (Scophthalmus maximus) and common sole (Solea solea). Aquaculture, 455, 22-31.	Effectiveness of tail-first dry electrical stunning, followed by immersion in ice water as a slaughter (killing) procedure for turbot (Scophthalmus maximus) and common sole (Solea solea). Aquaculture, 455, 22-31.	2016	19		First data	Daskalova, A. H., Bracke, M. B. M., Van de Vis, J. W., Roth, B., Reimert, H. G. M., Burggraaf, D., & Lambooij, E. (2016). Effectiveness of tail-first dry electrical stunning, followed by immersion in ice water as a slaughter (killing) procedure for turbot (Scophthalmus maximus) and common sole (Solea solea). Aquaculture, 455, 22-31.	Journal article	2016	Not found	Fish welfare	Scophthalmus maximus	Turbot	Marine	Demersal	Not reported	416 ± 39 g	Not reported	N/A	Farmed	Laboratory	Netherlands	52.45173764585862, 4.590696510465071	Observational	No comparator	N/A	No	No control; No randomisation; Replication	13	Each fish consituted an experimental unit	13	N/A	N/A	Head-first	Yes	No	No	No	No	N/A	Yes	Yes	No	No	No	No	Modified 150 × 40 × 30 cm STANSAS dry-stunner (Seaside A/S, Stranda, Norway) equipped with 17 rows of above-suspended positive electrodes spaced 4 cm apart. Each row consisted on 14 stainless steel electrodes of 2.4 cm and 12 cm length, which were the positive electrodes. The distance between these electrodes and the steel plate, which was the negative electrode, was 1.2 cm. {Compared to the comm…	102.2 ± 0.3 Vrms for 1 second followed by 19 s stun (1.27 ± 0.40 Arms for 1 s and 0.65 ± 0.21 Arms for 19 s) followed by immersion in ice water [log stun head first]	Not clear
Yes	Daskalova, A. H., Bracke, M. B. M., Van de Vis, J. W., Roth, B., Reimert, H. G. M., Burggraaf, D., & Lambooij, E. (2016). Effectiveness of tail-first dry electrical stunning, followed by immersion in ice water as a slaughter (killing) procedure for turbot (Scophthalmus maximus) and common sole (Solea solea). Aquaculture, 455, 22-31.	Effectiveness of tail-first dry electrical stunning, followed by immersion in ice water as a slaughter (killing) procedure for turbot (Scophthalmus maximus) and common sole (Solea solea). Aquaculture, 455, 22-31.	2016	19		First data	Daskalova, A. H., Bracke, M. B. M., Van de Vis, J. W., Roth, B., Reimert, H. G. M., Burggraaf, D., & Lambooij, E. (2016). Effectiveness of tail-first dry electrical stunning, followed by immersion in ice water as a slaughter (killing) procedure for turbot (Scophthalmus maximus) and common sole (Solea solea). Aquaculture, 455, 22-31.	Journal article	2016	Not found	Fish welfare	Solea solea	Common sole	Marine	Demersal	Not reported	244 ± 66 g	Not reported	N/A	Farmed	Laboratory	Netherlands	52.45173764585862, 4.590696510465071	Observational	No comparator	N/A	No	No control; No randomisation; Replication	10	Each fish consituted an experimental unit	10	N/A	N/A	Tail-first	Yes	No	No	No	No	N/A	Yes	Yes	No	No	No	No	Modified 150 × 40 × 30 cm STANSAS dry-stunner (Seaside A/S, Stranda, Norway) modified by connecting the first 4 rows of electrodes to the negatively charged bottom plate. The remaining 13 rows of spoons remained positive electrodes. This configuration ensured that when the tail of the fish touched the fifth (i.e. first positively charged) row of electrodes, a connection between the positive and t…	152 ± 0.5 Vrms for 1 second	Not clear
Yes	Daskalova, A. H., Bracke, M. B. M., Van de Vis, J. W., Roth, B., Reimert, H. G. M., Burggraaf, D., & Lambooij, E. (2016). Effectiveness of tail-first dry electrical stunning, followed by immersion in ice water as a slaughter (killing) procedure for turbot (Scophthalmus maximus) and common sole (Solea solea). Aquaculture, 455, 22-31.	Effectiveness of tail-first dry electrical stunning, followed by immersion in ice water as a slaughter (killing) procedure for turbot (Scophthalmus maximus) and common sole (Solea solea). Aquaculture, 455, 22-31.	2016	19		First data	Daskalova, A. H., Bracke, M. B. M., Van de Vis, J. W., Roth, B., Reimert, H. G. M., Burggraaf, D., & Lambooij, E. (2016). Effectiveness of tail-first dry electrical stunning, followed by immersion in ice water as a slaughter (killing) procedure for turbot (Scophthalmus maximus) and common sole (Solea solea). Aquaculture, 455, 22-31.	Journal article	2016	Not found	Fish welfare	Solea solea	Common sole	Marine	Demersal	Not reported	244 ± 66 g	Not reported	N/A	Farmed	Laboratory	Netherlands	52.45173764585862, 4.590696510465071	Observational	No comparator	N/A	No	No control; No randomisation; Replication	9	Each fish consituted an experimental unit	9	N/A	N/A	Tail-first	Yes	No	No	No	No	N/A	Yes	Yes	No	No	No	No	Modified 150 × 40 × 30 cm STANSAS dry-stunner (Seaside A/S, Stranda, Norway) modified by connecting the first 4 rows of electrodes to the negatively charged bottom plate. The remaining 13 rows of spoons remained positive electrodes. This configuration ensured that when the tail of the fish touched the fifth (i.e. first positively charged) row of electrodes, a connection between the positive and t…	152.3 ± 0.4 Vrms for 1 second followed by 19 s (1.18 ± 0.49 Arms for 1 second followed by 0.35 ± 0.22 Arms for 19 seconds) followed by immersion in ice water [long stun tail first]	Not clear
Yes	Daskalova, A. H., Bracke, M. B. M., Van de Vis, J. W., Roth, B., Reimert, H. G. M., Burggraaf, D., & Lambooij, E. (2016). Effectiveness of tail-first dry electrical stunning, followed by immersion in ice water as a slaughter (killing) procedure for turbot (Scophthalmus maximus) and common sole (Solea solea). Aquaculture, 455, 22-31.	Effectiveness of tail-first dry electrical stunning, followed by immersion in ice water as a slaughter (killing) procedure for turbot (Scophthalmus maximus) and common sole (Solea solea). Aquaculture, 455, 22-31.	2016	19		First data	Daskalova, A. H., Bracke, M. B. M., Van de Vis, J. W., Roth, B., Reimert, H. G. M., Burggraaf, D., & Lambooij, E. (2016). Effectiveness of tail-first dry electrical stunning, followed by immersion in ice water as a slaughter (killing) procedure for turbot (Scophthalmus maximus) and common sole (Solea solea). Aquaculture, 455, 22-31.	Journal article	2016	Not found	Fish welfare	Solea solea	Common sole	Marine	Demersal	Not reported	244 ± 66 g	Not reported	N/A	Farmed	Laboratory	Netherlands	52.45173764585862, 4.590696510465071	Observational	No comparator	N/A	No	No control; No randomisation; Replication	22	Each fish consituted an experimental unit	22	N/A	N/A	Tail-first	Yes	No	No	No	No	N/A	Yes	Yes	No	No	No	No	Modified 150 × 40 × 30 cm STANSAS dry-stunner (Seaside A/S, Stranda, Norway) modified by connecting the first 4 rows of electrodes to the negatively charged bottom plate. The remaining 13 rows of spoons remained positive electrodes. This configuration ensured that when the tail of the fish touched the fifth (i.e. first positively charged) row of electrodes, a connection between the positive and t…	152 ± 0.6 Vrms for 1 second followed by 19 second stun (1.20 ± 0.59 Arms for 1 s plus 0.36 ± 0.15 Arms for 19 seconds) followed by immersion in ice water	Not clear
NJ (KJ checked)	Daskalova, A., & Pavlov, A. (2012). Influence of transportation and slaughter method on stress reaction of common carp (Cyprinus carpio L.) for human consumption. In Book of Proceedings, Days of Veterinary Medicine 2012, 3rd International Scientific Meeting, Macedonia, 2-4 September 2012 (pp. 204-206). University" Ss Cyril and Methodius" in Skopje, Faculty of Veterinary Medicine in Skopje.	Influence of transportation and slaughter method on stress reaction of common carp (Cyprinus carpio L.) for human consumption. In Book of Proceedings, Days of Veterinary Medicine 2012, 3rd International Scientific Meeting, Macedonia, 2-4 September 2012 (pp. 204-206). University" Ss Cyril and Methodius" in Skopje, Faculty of Veterinary Medicine in Skopje.	2012	20	20	No access	Daskalova, A., & Pavlov, A. (2012). Influence of transportation and slaughter method on stress reaction of common carp (Cyprinus carpio L.) for human consumption. In Book of Proceedings, Days of Veterinary Medicine 2012, 3rd International Scientific Meeting, Macedonia, 2-4 September 2012 (pp. 204-206). University" Ss Cyril and Methodius" in Skopje, Faculty of Veterinary Medicine in Skopje.	Conference proceedings	2012	Not available	Flesh quality	Cyprinus carpio	Common carp	Freshwater	Benthopelagic	Not reported	1-1.5kg	Not reported	N/A	Farmed	Laboratory	Bulgaria	42.628819565599876, 25.795025777436155	Quasi-experimental	Comparison between humane and inhumane methods	Comparison between humane and inhumane methods	No	Control; No randomisation; Replication?	24		Not clear	N/A	N/A	N/A	N/A	Yes	No	No	Yes	hammer	No	No	No	No	No	N/A	N/A	N/A	N/A
NJ (KJ checked)	Daskalova, A., Pavlov, A., Kyuchukova, R., & Daskalov, H. (2016). Humane slaughter of carp–A comparison between three stunning procedures. Turkish Journal of Fisheries and Aquatic Sciences, 16(4), 753-758.	Humane slaughter of carp–A comparison between three stunning procedures. Turkish Journal of Fisheries and Aquatic Sciences, 16(4), 753-758.	2016	21	21	First data	Daskalova, A., Pavlov, A., Kyuchukova, R., & Daskalov, H. (2016). Humane slaughter of carp–A comparison between three stunning procedures. Turkish Journal of Fisheries and Aquatic Sciences, 16(4), 753-758.	Journal article	2016	10.4194/1303-2712-v16_4_01	Fish welfare; Flesh quality	Cyprinus carpio	Common carp	Freshwater	Benthopelagic	Market size	1213 ± 118 g	Not reported	N/A	Farmed	Fish farm	Bulgaria	42.63222562642112, 25.788673758752235	Quasi-experimental	Comparison between humane stunning methods; Comparison between humane and inhumane methods	Comparison between humane stunning methods; Comparison between humane and inhumane methods	Yes	Control: No randomisation; Replication?	21		Not clear	N/A	N/A	Bilaterally on skull of carp	Yes	Yes	No	No	Yes	hammer	Yes	No	No	Yes	No	No	Prototype: capacitor (condenser; low capacitance of 47 μF) and two copper plates (electrodes) was used. Each experimental fish was individually captured and transferred to a smaller plastic box, containing 10 L tap water. The electrodes of the device were immersed into the water, placed bilaterally on the skull and each carp was subjected to a current of 4.7 mA (DC) by applying high voltage (~ 30…	4.7 mA (DC) by applying high voltage (~ 300 V) for 3 s.	Not clear
Yes	de Melo, F.V.S.T., Eduardo Copatti, C., Melo, J.F.B., da Cruz Neto, M.A., Parisi, G. and Viegas, E.M.M., 2021. Effects of Electronarcosis on Frozen Fillets Quality of Cobia (Rachycentron canadum). Journal of Aquatic Food Product Technology, 30(3), pp.283-295.	Effects of Electronarcosis on Frozen Fillets Quality of Cobia (Rachycentron canadum). Journal of Aquatic Food Product Technology, 30(3), pp.283-295.	2021	22	22	Second round of searches in 2022 from bibliographic databases	de Melo, F.V.S.T., Eduardo Copatti, C., Melo, J.F.B., da Cruz Neto, M.A., Parisi, G. and Viegas, E.M.M., 2021. Effects of Electronarcosis on Frozen Fillets Quality of Cobia (Rachycentron canadum). Journal of Aquatic Food Product Technology, 30(3), pp.283-295.	Journal article	2021	https://doi.org/10.1080/10498850.2021.1881676	Flesh quality; Fish welfare	Rachycentron canadum	Cobia	Marine	Reef-associated	nine month old	1.58±0.28kg	63.2±2.77cm	N/A	Farmed	Laboratory	Brazil	São Paulo	Quasi-experimental	Comparison of electrical stunning at different current voltages	Comparison of electrical stunning at different current voltages	Yes	Control; No Randomisation; Replication?	36 (12 fish per voltage: 50, 100 or 150V)	Baldi et al 2018 suggested that 60Hz, 150V for 180s was suitable for cobia so de Melo wanted to test same parameters but at lower voltages 50V or 100V with 150V as the control.	Not clear	N/A	N/A	Not clear	Not clear	No	No	No	No	N/A	Yes	No	No	No	Yes	N/A	Experimental prototype (no further information provided)	A.C. 60Hz, 7.3A for 180s at either 50, 100 or 150 V	Not clear
Yes	de OLIVEIRA FILHO, P. R. C., Girao, P. J. M., de Melo, M. P., & Viegas, E. M. M. (2015). Indicators of stress in tilapia subjected to different stunning methods. Bol. Inst. Pesca, São Paulo, 41(2), 335-343.	Indicators of stress in tilapia subjected to different stunning methods. Bol. Inst. Pesca, São Paulo, 41(2), 335-343.	2015	23	23	First data	de OLIVEIRA FILHO, P. R. C., Girao, P. J. M., de Melo, M. P., & Viegas, E. M. M. (2015). Indicators of stress in tilapia subjected to different stunning methods. Bol. Inst. Pesca, São Paulo, 41(2), 335-343.	Journal article	2015	Not found	Fish welfare	Oreochromis niloticus	Nile tilapia	Freshwater	Benthopelagic	Not reported	493.30 ± 132.50 g	Not reported	N/A	Farmed	Fish farm	Brazil	N/C	Randomised control trial	Comparison between humane and inhumane methods	N/A	Yes	Control; Randomisation; Replication?	30 (10 electrically stunned; 10 CO2 stunned; 10 immersion in ice water - control commercial method)	N/A	10? Not clear	N/A	N/A	Unclear	Unclear	No	No	No	No	N/A	Yes	No	No	Yes	No	No	Prototype: two aluminum plates (65 cm long x 35 cm wide) were placed near the walls of the water filled box with a distance of 49 cm between them.In each plate, an electrode was attached to a machine capable of performing the electrical discharge of up to 220V, which was developed specifically for this purpose. Fish were subjected to electric currents (DC) of 50 Hz, 154 V and 8 A for 180 sec	50 Hz, 154 V and 8 A for 180 sec	Not clear
Yes	de Oliveira Filho, P. R. C., Girao, P. J. M., Lapa-Guimarães, J., Natori, M. M., Vargas, S. C., & Viegas, E. M. M. (2016). Impact of electrical stunning on fish behavior and meat quality of pacu (Piaractus mesopotamicus). Acta Scientiarum. Technology, 38(1), 81-88.	Impact of electrical stunning on fish behavior and meat quality of pacu (Piaractus mesopotamicus). Acta Scientiarum. Technology, 38(1), 81-88.	2016	24	24	First data	de Oliveira Filho, P. R. C., Girao, P. J. M., Lapa-Guimarães, J., Natori, M. M., Vargas, S. C., & Viegas, E. M. M. (2016). Impact of electrical stunning on fish behavior and meat quality of pacu (Piaractus mesopotamicus). Acta Scientiarum. Technology, 38(1), 81-88.	Journal article	2016	10.4025/actascitechnol.v38i1.27103	Fish welfare; Flesh quality	Piaractus mesopotamicus	Pacu	Freshwater	Pelagic	Not reported	964 ± 186 g	Not reported	N/A	Farmed	Laboratory	Brazil	N/C	Observational	Comparison between different voltages using AC or DC current humane stunning	Comparison between different voltages using AC or DC current humane stunning	No	No control: Randomised; Replication	36 (3 treatments and 6 fish per treatment, replicated 2 x)	N/A	2	N/A	N/A	Unclear	Unclear	No	No	No	No	N/A	Yes	No	No	Yes	No	No	Experimental prototype: Tank filled with water and two aluminum plates (65 x 35 cm wide) placed close to the walls at a distance of 49 cm between them, to form an electric field inside the box. An electrode connected to a device developed specifically for this purpose was attached in each plate.	Three voltages were tested: 100, 150 and 200 V of alternating current (AC) OR direct current (DC) and frequency of 50 Hz for a duration of 180 s	Not clear
Yes	Diaz-Villanueva, J., & Robotham, H. (2015). Comparación de dos métodos de sacrificio en trucha arcoiris (Oncorhynchus mykiss). Latin american journal of aquatic research, 43(2), 287-294.	Comparación de dos métodos de sacrificio en trucha arcoiris (Oncorhynchus mykiss). Latin american journal of aquatic research, 43(2), 287-294.	2015	25	25	First data	Diaz-Villanueva, J., & Robotham, H. (2015). Comparación de dos métodos de sacrificio en trucha arcoiris (Oncorhynchus mykiss). Latin american journal of aquatic research, 43(2), 287-294.	Journal article	2015	10.3856/vol43-issue2-fulltext-3	Flesh quality	Oncorhynchus mykiss	Rainbow trout	Diadromous	Benthopelagic	Not reported	2.218.8 g ± 805.9 g	Not reported	N/A	Farmed	Laboratory	Chile	-33.4493288141084, -70.66153341925069	Quasi-experimental	N/A	Comparison between humane and inhumane methods	No	Control; No randomisation; Replication?	60	The control group was the percussive stun fish the traditional method in Chile	Not clear	N/A	N/A	N/A	N/A	Yes	No	No	Yes	Not reported	No	No	No	No	No	No	N/A	N/A	N/A
Yes	Digre, H., Erikson, U., Misimi, E., Lambooij, B., & Van De Vis, H. (2010). Electrical stunning of farmed Atlantic cod Gadus morhua L.: a comparison of an industrial and experimental method. Aquaculture research, 41(8), 1190-1202.	Electrical stunning of farmed Atlantic cod Gadus morhua L.: a comparison of an industrial and experimental method. Aquaculture research, 41(8), 1190-1202.	2010	26	26	First data	Digre, H., Erikson, U., Misimi, E., Lambooij, B., & Van De Vis, H. (2010). Electrical stunning of farmed Atlantic cod Gadus morhua L.: a comparison of an industrial and experimental method. Aquaculture research, 41(8), 1190-1202.	Journal article	2010	10.1111/j.1365-2109.2009.02406.x	Flesh quality	Gadus morhua	Atlantic cod	Marine	Benthopelagic	Not reported	2.7 ± 0.4 kg	57.5± 2.8 cm fork length	CF: 1.4 ± 0.2; GSI: 2.2± 1.8; HSI: 10.4 ± 2.5	Farmed	Laboratory	Norway	63.43689274481194, 10.390670561560235	Quasi-experimental	Comparison between humane and unknown methods	Comparison between humane and potentially humane methods	No	Control?; No randomisation; No replication	32 (8 fish for each of the 4 tratments)	Four treatments (1) fish removed fom tank by dip net and dry stunned in air using commercial stunner (2) Fish first sedated using AQUI-S thendry stunned in air using commercial stunner (3) Chasing to exhaustion and reducing water level for 30 minutes before dry stunned in air using commercial stunner (4) fish removed fom tank by dip net and stunned in seawater using prototype stunner	Not clear	N/A	N/A	Commercial stunner:Head first; Prototype stunner: electro-stunned side-to-side (perpendicular to the electric field)	Yes	No	N/A	No	No	N/A	Yes	Yes	No	Yes	N/A	N/A	Commercial stunner: Seaside AS (Equipped with 10 steel flaps in a row and six steel flaps in width, with a plastic plate separating the flaps in the middle. Each flap was 7 cm wide and the distance from the flap to the conveyor belt was approximately 1cm); Prototype stunner: In water stunner (plexiglass box with plate electrodes) built at IMARES (Wageningen IMARES, IJmuiden, The Netherlands) puls…	Commercial stunner: 41V of 0.2 A direct current (100 Hz) was applied to individual cod for 18-27 s by touching 10 steel flaps in total. Prototype in water stunner: bipolar square wave current (170 Hz, 33% duty cycle) was applied for 5 s across plate electrodes at a 57 cm distance.	Not clear
Yes	Digre, H., Erikson, U., Skaret, J., Lea, P., Gallart-Jornet, L., & Misimi, E. (2011). Biochemical, physical and sensory quality of ice-stored Atlantic cod (Gadus morhua) as affected by pre-slaughter stress, percussion stunning and AQUI-S™ anaesthesia. European Food Research and Technology, 233(3), 447-456.	Biochemical, physical and sensory quality of ice-stored Atlantic cod (Gadus morhua) as affected by pre-slaughter stress, percussion stunning and AQUI-S™ anaesthesia. European Food Research and Technology, 233(3), 447-456.	2011	27	27	First data	Digre, H., Erikson, U., Skaret, J., Lea, P., Gallart-Jornet, L., & Misimi, E. (2011). Biochemical, physical and sensory quality of ice-stored Atlantic cod (Gadus morhua) as affected by pre-slaughter stress, percussion stunning and AQUI-S™ anaesthesia. European Food Research and Technology, 233(3), 447-456.	Journal article	2011	10.1007/s00217-011-1531-8	Flesh quality	Gadus morhua	Atlantic cod	Marine	Benthopelagic	Not reported	3.0 ± 0.4 kg	61 ± 4 cm fork length	condition factor: 1.3 ± 0.2; Hepatosomatic index 8.6% ± 1.7 (mean ± SD,	Farmed	Laboratory	Norway	63.96806346039716, 10.212491153872193	Randomised control trial	N/A	Comparison between humane and potentially humane methods	Yes	Control; Randomisation; replicated?	31	Started with 37 fish but 6 died before exp therefore 12 control, 12 AQUI-S, 7 in stressed group.	Not clear	N/A	N/A	N/A	N/A	Yes	N/A	No	Yes	Not reported	No	No	No	No	N/A	N/A	N/A	N/A	N/A
Yes	Duran, A., Erdemli, U., Karakaya, M., & Tyilmaz, M. (2008). Effects of slaughter methods on physical, biochemical and microbiological quality of rainbow trout Oncorhynchus mykiss and mirror carp Cyprinus carpio filleted in pre-, in-or post-rigor periods. Fisheries Science, 74(5), 1146-1156.	Effects of slaughter methods on physical, biochemical and microbiological quality of rainbow trout Oncorhynchus mykiss and mirror carp Cyprinus carpio filleted in pre-, in-or post-rigor periods. Fisheries Science, 74(5), 1146-1156.	2008	28	28	First data	Duran, A., Erdemli, U., Karakaya, M., & Tyilmaz, M. (2008). Effects of slaughter methods on physical, biochemical and microbiological quality of rainbow trout Oncorhynchus mykiss and mirror carp Cyprinus carpio filleted in pre-, in-or post-rigor periods. Fisheries Science, 74(5), 1146-1156.	Journal article	2008	10.1111/j.1444-2906.2008.01634.x	Flesh quality	Cyprinus carpio	Common carp	Freshwater	Benthopelagic	Not reported	345± 53 g	Not reported	N/A	Farmed	Fish farm	Turkey	38.22663272026028, 39.13607814748585	Quasi-experimental	N/A	Comparison between humane and inhumane methods	No	Control; No randomisation; Replication?	108	N/A	108? Not clear	N/A	N/A	N/A	N/A	Yes	No	No	Yes	Wooden priest	No	No	No	No	No	No	N/A	N/A	N/A
Yes	Duran, A., Erdemli, U., Karakaya, M., & Tyilmaz, M. (2008). Effects of slaughter methods on physical, biochemical and microbiological quality of rainbow trout Oncorhynchus mykiss and mirror carp Cyprinus carpio filleted in pre-, in-or post-rigor periods. Fisheries Science, 74(5), 1146-1156.	Effects of slaughter methods on physical, biochemical and microbiological quality of rainbow trout Oncorhynchus mykiss and mirror carp Cyprinus carpio filleted in pre-, in-or post-rigor periods. Fisheries Science, 74(5), 1146-1156.	2008	28		First data	Duran, A., Erdemli, U., Karakaya, M., & Tyilmaz, M. (2008). Effects of slaughter methods on physical, biochemical and microbiological quality of rainbow trout Oncorhynchus mykiss and mirror carp Cyprinus carpio filleted in pre-, in-or post-rigor periods. Fisheries Science, 74(5), 1146-1156.	Journal article	2008	10.1111/j.1444-2906.2008.01634.x	Flesh quality	Oncorhynchus mykiss	Rainbow trout	Diadromous	Benthopelagic	Not reported	905± 95 g	30 ± 2 cm	N/A	Farmed	Fish farm	Turkey	38.22663272026028, 39.13607814748585	Quasi-experimental	N/A	Comparison between humane and inhumane methods	No	Control; No randomisation; Replication?	108	N/A	108? Not clear	N/A	N/A	N/A	N/A	Yes	No	No	Yes	Wooden priest	No	No	No	No	No	No	N/A	N/A	N/A
Yes	Erikson U., Lambooij B., Digre H., Reimert H.G.M., Bondø M., van der Vis H. (2012). Conditions for instant electrical stunning of farmed Atlantic cod after de-watering, maintenance of unconsciousness, effects of stress, and ﬁllet quality — A comparison with AQUI-S. Aquaculture 324-325: 135–144.	Conditions for instant electrical stunning of farmed Atlantic cod after de-watering, maintenance of unconsciousness, effects of stress, and ﬁllet quality — A comparison with AQUI-S. Aquaculture 324-325: 135–144.	2012	29	29	found in in alternative methods	Erikson U., Lambooij B., Digre H., Reimert H.G.M., Bondø M., van der Vis H. (2012). Conditions for instant electrical stunning of farmed Atlantic cod after de-watering, maintenance of unconsciousness, effects of stress, and ﬁllet quality — A comparison with AQUI-S. Aquaculture 324-325: 135–144.	Journal article	2012	doi:10.1016/j.aquaculture.2011.10.011	Fish welfare; Flesh quality	Gadus morhua	Atlantic cod	Marine	Benthopelagic	Not reported	1660±314 g	49±4 cm fork length	N/A	Farmed	Laboratory	Norway	Trondheim	Observational	No comparator	N/A	Yes	No control; No randomisation; Replication	2	The authors reported that each cod represented an experiment	2	N/A	N/A	Yes (the authors stated that the main goal was to obtain immediate stunning (contact point between fish head and electrode)	Yes	No	N/A	No	No	N/A	Yes	Yes	No	No	N/A	N/A	STANSAS #1 commercial dry stunner from SeaSide AS (Stranda, Norway) modified for the experiment 3 rows of 4 electrodes (one slot) whereas the commercial version has 10–12 rows of 4 parallel electrodes per slot.The authors stated that the main goal was to obtain immediate stunning (contact point between fish head and electrode), and therfore a larger stunner (i.e. commercial version) was not requi…	70 Vrms for 0.5 s.	Not clear
Yes	Erikson U., Lambooij B., Digre H., Reimert H.G.M., Bondø M., van der Vis H. (2012). Conditions for instant electrical stunning of farmed Atlantic cod after de-watering, maintenance of unconsciousness, effects of stress, and ﬁllet quality — A comparison with AQUI-S. Aquaculture 324-325: 135–144.	Conditions for instant electrical stunning of farmed Atlantic cod after de-watering, maintenance of unconsciousness, effects of stress, and ﬁllet quality — A comparison with AQUI-S. Aquaculture 324-325: 135–144.	2012	29		found in in alternative methods	Erikson U., Lambooij B., Digre H., Reimert H.G.M., Bondø M., van der Vis H. (2012). Conditions for instant electrical stunning of farmed Atlantic cod after de-watering, maintenance of unconsciousness, effects of stress, and ﬁllet quality — A comparison with AQUI-S. Aquaculture 324-325: 135–144.	Journal article	2012	doi:10.1016/j.aquaculture.2011.10.011	Fish welfare; Flesh quality	Gadus morhua	Atlantic cod	Marine	Benthopelagic	Not reported	1660±314 g	49±4 cm fork length	N/A	Farmed	Laboratory	Norway	Trondheim	Observational	No comparator	N/A	Yes	No control; No randomisation; Replication	25	The authors reported that each cod represented an experiment	25	N/A	N/A	Yes (the authors stated that the main goal was to obtain immediate stunning (contact point between fish head and electrode)	Yes	No	N/A	No	No	N/A	Yes	Yes	No	No	N/A	N/A	STANSAS #1 commercial dry stunner from SeaSide AS (Stranda, Norway) modified for the experiment 3 rows of 4 electrodes (one slot) whereas the commercial version has 10–12 rows of 4 parallel electrodes per slot.The authors stated that the main goal was to obtain immediate stunning (contact point between fish head and electrode), and therfore a larger stunner (i.e. commercial version) was not requi…	100 Vrms for 0.5 s	Not clear
Yes	Erikson U., Lambooij B., Digre H., Reimert H.G.M., Bondø M., van der Vis H. (2012). Conditions for instant electrical stunning of farmed Atlantic cod after de-watering, maintenance of unconsciousness, effects of stress, and ﬁllet quality — A comparison with AQUI-S. Aquaculture 324-325: 135–144.	Conditions for instant electrical stunning of farmed Atlantic cod after de-watering, maintenance of unconsciousness, effects of stress, and ﬁllet quality — A comparison with AQUI-S. Aquaculture 324-325: 135–144.	2012	29		found in in alternative methods	Erikson U., Lambooij B., Digre H., Reimert H.G.M., Bondø M., van der Vis H. (2012). Conditions for instant electrical stunning of farmed Atlantic cod after de-watering, maintenance of unconsciousness, effects of stress, and ﬁllet quality — A comparison with AQUI-S. Aquaculture 324-325: 135–144.	Journal article	2012	doi:10.1016/j.aquaculture.2011.10.011	Fish welfare; Flesh quality	Gadus morhua	Atlantic cod	Marine	Benthopelagic	Not reported	1660±314 g	49±4 cm fork length	N/A	Farmed	Laboratory	Norway	Trondheim	Quasi-experimental	Comparison between humane (including comparison of stun duration) and unknown methods	Comparison between humane (including comparison of stun duration) and unknown methods	Yes	Control?; No randomisation; Replication	12 AQUI-S; 41 Electrical stunning (33 cod stunned for 0.5 s and 8 for 15 s)	The authors reported that each cod represented an experiment	12 AQUI-S; 41 Electrical	N/A	N/A	Yes (the authors stated that the main goal was to obtain immediate stunning (contact point between fish head and electrode)	Yes	No	N/A	No	No	N/A	Yes	Yes	No	No	N/A	N/A	STANSAS #1 commercial dry stunner from SeaSide AS (Stranda, Norway) modified for the experiment 3 rows of 4 electrodes (one slot) whereas the commercial version has 10–12 rows of 4 parallel electrodes per slot.The authors stated that the main goal was to obtain immediate stunning (contact point between fish head and electrode), and therfore a larger stunner (i.e. commercial version) was not requi…	107 Vrms for 0.5 s or 15 s	Not clear
Yes	Erikson, U., Shabani, F., Beli, E., Muji, S., & Rexhepi, A. (2018). The impacts of perimortem stress and gutting on quality index and colour of rainbow trout (Oncorhynchus mykiss) during ice storage: a commercial case study. European Food Research and Technology, 244(2), 197-206.	The impacts of perimortem stress and gutting on quality index and colour of rainbow trout (Oncorhynchus mykiss) during ice storage: a commercial case study. European Food Research and Technology, 244(2), 197-206.	2018	30	30	First data	Erikson, U., Shabani, F., Beli, E., Muji, S., & Rexhepi, A. (2018). The impacts of perimortem stress and gutting on quality index and colour of rainbow trout (Oncorhynchus mykiss) during ice storage: a commercial case study. European Food Research and Technology, 244(2), 197-206.	Journal article	2018	https://doi.org/10.1007/s00217-017-2944-9	Fish welfare; Flesh quality	Oncorhynchus mykiss	Rainbow trout	Diadromous	Benthopelagic	Not reported	346 ± 68 g	30 ± 2 cm (fork length)	N/A	Farmed	Fish farm	Kosovo	42.40622547828895, 21.161429203220365	Quasi-experimental	Comparison between humane and inhumane methods	Comparison between humane and inhumane methods	No	Control; No randomisation; Replication?	18 (9 manual percussive stun; 9 asphyxia in air - control normal commercial practice)	N/A	9? Not clear	N/A	N/A	N/A	N/A	Yes	No	No	Yes	Not reported	No	No	No	No	No	No	N/A	N/A	N/A
Yes	Erikson, U., Sigholt, T., Rustad, T., Einarsdottir, I. E., & Jørgensen, L. (1999). Contribution of bleeding to total handling stress during slaughter of Atlantic salmon. Aquaculture International, 7(2), 101-115.	Contribution of bleeding to total handling stress during slaughter of Atlantic salmon. Aquaculture International, 7(2), 101-115.	1999	31	31	Second opinion	Erikson, U., Sigholt, T., Rustad, T., Einarsdottir, I. E., & Jørgensen, L. (1999). Contribution of bleeding to total handling stress during slaughter of Atlantic salmon. Aquaculture International, 7(2), 101-115.	Journal article	1999	Not found	Fish welfare; Flesh quality	Salmo salar	Atlantic salmon	Diadromous	Benthopelagic	Not reported	701 (191g)	Not reported	N/A	Farmed	Laboratory	Norway	N/C	Quasi-experimental	Comparison between percussive stunning in stressed or unstressed fish	Comparison between percussive stunning in stressed or unstressed fish	No	Control: No randomisation; Replication?	14 (7 unstressed fish; 7 stressed fish that had been chased for 1 hr)	N/A	Not clear	N/A	N/A	N/A	N/A	Yes	No	No	Yes	Not reported	No	No	No	No	No	No	N/A	N/A	N/A
Yes	Gasco, L., Gai, F., Rotolo, L., & Parisi, G. (2014). Effects of different slaughtering methods on rigor mortis development and flesh quality of tench (Tinca tinca). Journal of Applied Ichthyology, 30, 58-63.	Effects of different slaughtering methods on rigor mortis development and flesh quality of tench (Tinca tinca). Journal of Applied Ichthyology, 30, 58-63.	2014	32	32	First data	Gasco, L., Gai, F., Rotolo, L., & Parisi, G. (2014). Effects of different slaughtering methods on rigor mortis development and flesh quality of tench (Tinca tinca). Journal of Applied Ichthyology, 30, 58-63.	Journal article	2014	10.1111/jai.12426	Flesh quality	Tinca tinca	Tench	Freshwater	Demeral	Not reported	80.51 ± 7.92 g	Not reported	N/A	Farmed	Laboratory	Italy	N/C	Quasi-experimental	N/A	Comparison between humane stunning methods; Comparison between humane and inhumane methods; Comparison between humane and potentially humane methods	No	Control; No randomisation; Replication?	80 (20 fish per treatment)	N/A	20? Not clear	N/A	N/A	Unclear	Unclear	Yes	No	No	Yes	Wooden club	Yes	Yes	No	No	No	No	dry electro-stunner constructed according to the local health service	51V, 30 s	Not clear
Yes	Genc, M., Alak, G., Atamanalp, M., Sabuncuoglu, N., Kocaman, E. M., Ceylan, Z. G., & Coban, O. (2019). The Effects of Different Stunning Techniques on Meat Quality of Brown Trout (Salmo Trutta Fario). Fisheries and Aquaculture Journal, 10(1), 1-7.	The Effects of Different Stunning Techniques on Meat Quality of Brown Trout (Salmo Trutta Fario). Fisheries and Aquaculture Journal, 10(1), 1-7.	2019	33	33	No access	Genc, M., Alak, G., Atamanalp, M., Sabuncuoglu, N., Kocaman, E. M., Ceylan, Z. G., & Coban, O. (2019). The Effects of Different Stunning Techniques on Meat Quality of Brown Trout (Salmo Trutta Fario). Fisheries and Aquaculture Journal, 10(1), 1-7.	Journal article	2019	Not found	Flesh quality	Salmo trutta	Brown trout	Diadromous	Pelagic-neritic	1 year old male/female	Not reported	Not reported	N/A	Farmed	Laboratory	Turkey	39.89953921878002, 41.24415489784458	Randomised control trial	N/A	Comparison between humane stunning methods; Comparison between humane and inhumane methods	Yes	Control; Randomised; Replicated?	75 (15 per treatment)	Iced water considered the traditional commercial method/control	15? Not clear	N/A	N/A	Not clear	Not clear	Yes	No	No	Yes	Steel hammer	Yes	No	No	Yes	No	No	Experimental prototype:Steel rod electrodes were floored with 2.5 cm intervals, horizontally. After fish transported to the water tank, 175 V electric current was applied for 1.5 seconds.	175 V electric current was applied for 1.5 seconds	Not clear
Yes	Girao, P.J.M., Oliveira Filho, P.R.C., de Melo, M.P., Andrade, H.A. and Viegas, E.M.M., 2021. Slaughtering procedures on the flesh quality of frozen stored pacu. Revista Ciência Agronômica, 52(2), pp.1-8.	Slaughtering procedures on the flesh quality of frozen stored pacu. Revista Ciência Agronômica, 52(2), pp.1-8.	2021	34	34	Second round of searches in 2022 from bibliographic databases	Girao, P.J.M., Oliveira Filho, P.R.C., de Melo, M.P., Andrade, H.A. and Viegas, E.M.M., 2021. Slaughtering procedures on the flesh quality of frozen stored pacu. Revista Ciência Agronômica, 52(2), pp.1-8.	Journal article	2021	10.5935/1806-6690.20210015	Flesh quality	Piaractus mesopotamicus	Pacu	Freshwater	Pelagic	Not reported	580.1 ± 113.2 g	Not reported	N/A	Farmed	Laboratory	Brazil	N/C	Randomised control trial	N/A	Comparison between humane and inhumane methods	Yes	Control; Randomised; Replicated?	150 (50 fish per treatment)	N/A	50? Not clear	N/A	N/A	Unclear	Unclear	No	No	No	No	N/A	Yes	No	No	Yes	No	No	Experimental prototype: Tank filled with water and two aluminum plates (65 x 35 cm wide) placed close to the walls at a distance of 49 cm between them, to form an electric field inside the box. An electrode connected to a device developed specifically for this purpose was attached in each plate.	alternating electric current (AC) of 50 Hz, 200 V for 180 s	Not clear
Yes	Giuffrida, A., Pennisi, L., Ziino, G., Fortino, L., Valvo, G., Marino, S., & Panebianco, A. (2007). Influence of slaughtering method on some aspects of quality of gilthead seabream and smoked rainbow trout. Veterinary research communications, 31(4), 437-446.	Influence of slaughtering method on some aspects of quality of gilthead seabream and smoked rainbow trout. Veterinary research communications, 31(4), 437-446.	2007	35	35	First data	Giuffrida, A., Pennisi, L., Ziino, G., Fortino, L., Valvo, G., Marino, S., & Panebianco, A. (2007). Influence of slaughtering method on some aspects of quality of gilthead seabream and smoked rainbow trout. Veterinary research communications, 31(4), 437-446.	Journal article	2007	10.1007/s11259-007-3431-8	Flesh quality	Oncorhynchus mykiss (Salmo gairdnerii)	Rainbow trout	Diadromous	Benthopelagic	Not reported	870 g (average weight)	Not reported	N/A	Farmed	Fish farm	Italy	37.92163621783244, 15.27165961821301	Quasi-experimental	N/A	Comparison between humane and inhumane methods	No	Control; No randomisation; No replication	Not clear	40 fish were in the anoxia in ice treatment but number of fish in other treatments not clear	Not clear	N/A	N/A	Not clear	Not clear	No	No	No	No	N/A	Yes	Yes	No	No	No	No	Prototype: fish placed individually in a small box without water, between two horizontally oriented stainless-steel plate electrodes with an applied voltage of 60V for 5 s.	60V for 5 s	Not clear
Yes	Gräns, A., Niklasson, L., Sandblom, E., Sundell, K., Algers, B., Berg, C., Lundh, T., Axelsson, M., Sundh, H. and Kiessling, A., 2016. Stunning fish with CO2 or electricity: contradictory results on behavioural and physiological stress responses. Animal, 10(2), pp.294-301.	Stunning fish with CO2 or electricity: contradictory results on behavioural and physiological stress responses. Animal, 10(2), pp.294-301.	2016	36	36	First data	Gräns, A., Niklasson, L., Sandblom, E., Sundell, K., Algers, B., Berg, C., Lundh, T., Axelsson, M., Sundh, H. and Kiessling, A., 2016. Stunning fish with CO2 or electricity: contradictory results on behavioural and physiological stress responses. Animal, 10(2), pp.294-301.	Journal article	2016	10.1017/S1751731115000750	Fish welfare	Salvelinus alpinus	Arctic char	Diadromous	Benthopelagic	Not reported	478 to 1286 g (mean: 768 ± 23 g)	32.4 to 44.3 cm (mean: 38.7 ± 0.3 cm) fork length	N/A	Farmed	Fish farm	Sweden	65.4322290427124, 16.26555443273581	Quasi-experimental	Comparison between humane and inhumane methods	N/A	Yes	Control?; No randomisation; No Replication	20 or 40 if there were 2 trials not clear in reporting (10 per treatment)	N/A	2? Trials?	N/A	N/A	Head first?	Yes?	No	N/A	No	No	N/A	Yes	Yes	No	No	N/A	No	Commercial dry electrical stunning system from Seaside AS (www.stansas.no)	~80 V direct current and ~10 V alternating current at a frequency of 100 Hz for ~10 s as per manufacturers recommendations for Arctic char	Not clear
Yes	Gräns, A., Niklasson, L., Sandblom, E., Sundell, K., Algers, B., Berg, C., Lundh, T., Axelsson, M., Sundh, H. and Kiessling, A., 2016. Stunning fish with CO2 or electricity: contradictory results on behavioural and physiological stress responses. Animal, 10(2), pp.294-301.	Stunning fish with CO2 or electricity: contradictory results on behavioural and physiological stress responses. Animal, 10(2), pp.294-301.	2016	36		First data	Gräns, A., Niklasson, L., Sandblom, E., Sundell, K., Algers, B., Berg, C., Lundh, T., Axelsson, M., Sundh, H. and Kiessling, A., 2016. Stunning fish with CO2 or electricity: contradictory results on behavioural and physiological stress responses. Animal, 10(2), pp.294-301.	Journal article	2016	10.1017/S1751731115000750	Fish welfare	Salvelinus alpinus	Arctic char	Diadromous	Benthopelagic	Not reported	478 to 1286 g (mean: 768 ± 23 g)	32.4 to 44.3 cm (mean: 38.7 ± 0.3 cm) fork length	N/A	Farmed	Fish farm	Sweden	65.4322290427124, 16.26555443273581	Quasi-experimental	Comparison between humane and inhumane methods	N/A	Yes	Control: No randomisation; No replication	60 fish (20 per treamtment)	N/A	None?	N/A	N/A	Head first?	Yes?	Yes	N/A	No	Yes (control fish)	Not reported	Yes	Yes	No	No	N/A	No	Commercial dry electrical stunning system from Seaside AS (www.stansas.no)	~80 V direct current and ~10 V alternating current at a frequency of 100 Hz for ~10 s as per manufacturers recommendations for Arctic char	Not clear
Yes	Grimsbø, E., Nortvedt, R., Hammer, E., & Roth, B. (2014). Preventing injuries and recovery for electrically stunned Atlantic salmon (Salmo salar) using high frequency spectrum combined with a thermal shock. Aquaculture, 434, 277-281.	Preventing injuries and recovery for electrically stunned Atlantic salmon (Salmo salar) using high frequency spectrum combined with a thermal shock. Aquaculture, 434, 277-281.	2014	38	38	First data	Grimsbø, E., Nortvedt, R., Hammer, E., & Roth, B. (2014). Preventing injuries and recovery for electrically stunned Atlantic salmon (Salmo salar) using high frequency spectrum combined with a thermal shock. Aquaculture, 434, 277-281.	Journal article	2014	http://dx.doi.org/10.1016/j.aquaculture.2014.07.018	Fish welfare; Flesh quality	Salmo salar	Atlantic salmon	Diadromous	Benthopelagic	Not reported	4.5kg	Not reported	N/A	Farmed	Fish farm	Norway	59.22722034987128, 5.853972860126106	Observational	Comparison between different frequencies, high frequency spectrum or not and thermal shock or not for electrical stunning	Comparison between different frequencies, high frequency spectrum or not and thermal shock or not for electrical stunning	No	No control; No randomisation; Replication?	64	N/A	Not clear	N/A	N/A	One plate electrode (stunning shoe)was attached to the fish's head with the whole body on the other electrode	Yes	No	No	No	No	N/A	Yes	Yes	No	No	No	No	Stansas01™electro-stunner (Seaside A/S, Stranda, Norway)	5 s to either 217 V, 50 Hz, AC or 107 V coupled AC + DC at 200 Hz, containing a high frequency spectrum or not	Not clear
Yes	Grimsbø, E., Nortvedt, R., Hjertaker, B. T., Hammer, E., & Roth, B. (2016). Optimal AC frequency range for electro-stunning of Atlantic salmon (Salmo salar). Aquaculture, 451, 283-288.	Optimal AC frequency range for electro-stunning of Atlantic salmon (Salmo salar). Aquaculture, 451, 283-288.	2016	39	39	First data	Grimsbø, E., Nortvedt, R., Hjertaker, B. T., Hammer, E., & Roth, B. (2016). Optimal AC frequency range for electro-stunning of Atlantic salmon (Salmo salar). Aquaculture, 451, 283-288.	Journal article	2016	http://dx.doi.org/10.1016/j.aquaculture.2015.08.030	Fish welfare	Salmo salar	Atlantic salmon	Diadromous	Benthopelagic	Not reported	2.8 to 8.3 kg (mean ± SD 5.48 ± 1.65 kg)	Not reported	N/A	Farmed	Laboratory	Norway	59.22722034987128, 5.852642484420403	Observational	Comparison between different frequencies for electrical stunning	N/A	No	No control; No randomisation; Replication?	11	N/A	11? Not clear	N/A	N/A	Head	Yes	No	No	No	No	N/A	Yes	Yes	No	No	No	No	Stansas#01™ stunner (Seaside A/S, Stranda, Norway	0.5V, 40Hz to 1MHz	Not clear
Yes	Hjelmstedt, P., Sundell, E., Brijs, J., Berg, C., Sandblom, E., Lines, J., Axelsson, M. and Gräns, A., 2022. Assessing the effectiveness of percussive and electrical stunning in rainbow trout: Does an epileptic-like seizure imply brain failure?. Aquaculture, p.738012.	Assessing the effectiveness of percussive and electrical stunning in rainbow trout: Does an epileptic-like seizure imply brain failure?. Aquaculture, p.738012.	2022	40	40	Second round of searches in 2022 from google scholar	Hjelmstedt, P., Sundell, E., Brijs, J., Berg, C., Sandblom, E., Lines, J., Axelsson, M. and Gräns, A., 2022. Assessing the effectiveness of percussive and electrical stunning in rainbow trout: Does an epileptic-like seizure imply brain failure?. Aquaculture, p.738012.	Journal article	2022	https://doi.org/10.1016/j.aquaculture.2022.738012	Fish welfare	Oncorhynchus mykiss	Rainbow trout	Diadromous	Benthopelagic	Not reported	898 ± 27 g	Not reported	mixed sexes	Farmed	Laboratory	Sweden	N/C	Observational	Comparison of different field strengths and durations; Comparison of different humane methods	N/A	Yes	No control; No randomisation; Replication?	67		Not clear	N/A	N/A	side-to-side direction	Yes	Yes	No	No	Yes	Handheld non-penetrative pneumatic captive bolt gun (Zephyr® F, Bock Industries, PA, US) driven by pressured air (125 psi) from a compressor (Herkules Walkair CE New, Siegen, Germany).	Yes	No	No	Yes	No	No	Electrical stunner prototype: purpose-built electrical stunning device with two submerged stainless steel electrodes (dimensions 15*47 cm, area = 705 cm2, separated by 11 cm of water) mounted in the experimental tank. All electric currents were applied in a side-to-side direction at 50Hz a.c.	Captive bolt: 125 psi. Electrical Short exposure: 50Hz 1 second duration for field strengths of 1.4, 2.8, 5.1 or 10.1 Vrms cm-1. Electrical Long exposure: 50Hz for 30 s or 60 s 2.9 Vrms cm-1, 30 s 5.1 Vrms cm-1, 15 s, 30 s or 60 s at 10.2 Vrms cm-1	Not clear
Yes	Huidobro, A., Pastor, A., & Tejada, M. (2001). Adenosine triphosphate and derivatives as freshness indicators of gilthead sea bream (Sparus aurata). Food Science and Technology International, 7(1), 23-30.	Adenosine triphosphate and derivatives as freshness indicators of gilthead sea bream (Sparus aurata). Food Science and Technology International, 7(1), 23-30.	2001	41	41	First data	Huidobro, A., Pastor, A., & Tejada, M. (2001). Adenosine triphosphate and derivatives as freshness indicators of gilthead sea bream (Sparus aurata). Food Science and Technology International, 7(1), 23-30.	Journal article	2001	Not found	Flesh quality	Sparus aurata	Gilt-head bream	Marine	Demersal	Immature	319.70 ± 58.06 g	22.6 ± 1.3 cm	N/A	Farmed	Laboratory	Spain	40.44835773068353, -3.724175421993558	Quasi-experimental	N/A	Comparison between humane and inhumane methods; Comparison between humane and potentially humane method	No	Control; No Randomisation; No replication	Not reported	All lots consisted of ≥40 kg fish - so no sample size provided. Fish in March were not gutted and comapred to fish in June that were gutted (with an ungutted control). These are March results. Control is immersion in ice slurry or asphyxiation in air.	Not clear	N/A	N/A	N/A	N/A	Yes	No	No	Yes	Not reported	No	No	No	No	No	No	N/A	N/A	N/A
Yes	Isık, A., Atamanalp, M. and Alak, G., 2020. Evaluation of antioxidant level and protein oxidation of rainbow trout (Oncorhynchus mykiss) fillets during rigor and post‐rigor. Journal of Food Safety, 40(1), p.e12746.	Evaluation of antioxidant level and protein oxidation of rainbow trout (Oncorhynchus mykiss) fillets during rigor and post‐rigor. Journal of Food Safety, 40(1), p.e12746.	2020	42	42	Second round of searches in 2022 from google scholar	Isık, A., Atamanalp, M. and Alak, G., 2020. Evaluation of antioxidant level and protein oxidation of rainbow trout (Oncorhynchus mykiss) fillets during rigor and post‐rigor. Journal of Food Safety, 40(1), p.e12746.	Journal article	2020	DOI: 10.1111/jfs.12746	Flesh quality	Oncorhynchus mykiss	Rainbow trout	Diadromous	Benthopelagic	2 year old males	250 ± 10 g	Not reported	N/A	Farmed	Laboratory	Turkey	N/C	Quasi-experimental	N/A	Comparison between humane and inhumane methods	No	Control?; No randomisation; Replication?	54		Not clear	N/A	N/A	N/A	N/A	Yes	No	No	Yes	Not reported	No	No	No	No	No	No	N/A	N/A	N/A
Yes	Jittinandana, S., Kenney, P.B., Mazik, P.M., Danley, M., Nelson, C.D., Kiser, R.A. and Hankins, J.A., 2005. Transport and stunning affect quality of Arctic char fillets. Journal of Muscle Foods, 16(3), pp.274-288.	Transport and stunning affect quality of Arctic char fillets. Journal of Muscle Foods, 16(3), pp.274-288.	2005	43	43	First data	Jittinandana, S., Kenney, P.B., Mazik, P.M., Danley, M., Nelson, C.D., Kiser, R.A. and Hankins, J.A., 2005. Transport and stunning affect quality of Arctic char fillets. Journal of Muscle Foods, 16(3), pp.274-288.	Journal article	2005	https://doi.org/10.1111/j.1745-4573.2005.09304.x	Flesh quality	Salvelinus alpinus	Arctic char	Diadromous	Benthopelagic	sub-adult	Weight prior to stunning not reported	Not reported	N/A	Farmed	Laboratory	USA	39.654365981419524, -79.9594692691031	Randomised control trial	N/A	Comparison between humane and inhumane methods	No	Control; Randomised; Replicated	50 in total for the transport treatment (4 transport treatments AQUIS, CO2, Ice slurry, water for 1 hr, 2.5 hrs, 4 hrs, 5.5 hrs) ; 10 fish from each treatment tote were percussively stunned; 10 fish from each treament tote were stunned by CO2	N/A	3	N/A	N/A	N/A	N/A	Yes	N/A	No	Yes	Not reported	No	No	No	No	N/A	No	N/A	N/A	N/A
Yes	Jung-Schroers, V., Hildebrandt, U., Retter, K., Esser, K. H., Hellmann, J., Kleingeld, D. W., ... & Steinhagen, D. (2020). Is humane slaughtering of rainbow trout achieved in conventional production chains in Germany? Results of a pilot field and laboratory study. BMC veterinary research, 16(1), 1-16.	Is humane slaughtering of rainbow trout achieved in conventional production chains in Germany? Results of a pilot field and laboratory study. BMC veterinary research, 16(1), 1-16.	2020	44	44	First data	Jung-Schroers, V., Hildebrandt, U., Retter, K., Esser, K. H., Hellmann, J., Kleingeld, D. W., ... & Steinhagen, D. (2020). Is humane slaughtering of rainbow trout achieved in conventional production chains in Germany? Results of a pilot field and laboratory study. BMC veterinary research, 16(1), 1-16.	Journal article	2020	https://doi.org/10.1186/s12917-020-02412-5	Fish welfare	Oncorhynchus mykiss	Rainbow trout	Diadromous	Benthopelagic	Not reported	211.3–570.9 g	25.0–33.5 cm	N/A	Farmed	Laboratory	Germany	N/C	Observational	Comparison between a.c. & d.c curreent and stun duration	N/A	Yes	No control; Randomised; Replication?	15 (7 fish 50V a.c; 8 fish 50V d.c.)	N/A	7/8? Not clear	N/A	N/A	Head to tail	Yes	No	No	No	No	N/A	Yes	No	No	Yes	No	No	Experimental prototype: stunning tank was filled with 130 L water at a temperature of 12–15 °C and a water conductivity of 600 μS cm− 1. The stunning electrodes were stainless-steel plate electrodes, each having an area of 2.72 dm2, being placed at a distance of 54.0–54.5 cm at opposite sides of the tank towards the head and tail of the rainbow trout.	50V a.c or 50V d.c for 30 or 60 seconds	Not clear
Yes	Jung-Schroers, V., Hildebrandt, U., Retter, K., Esser, K. H., Hellmann, J., Kleingeld, D. W., ... & Steinhagen, D. (2020). Is humane slaughtering of rainbow trout achieved in conventional production chains in Germany? Results of a pilot field and laboratory study. BMC veterinary research, 16(1), 1-16.	Is humane slaughtering of rainbow trout achieved in conventional production chains in Germany? Results of a pilot field and laboratory study. BMC veterinary research, 16(1), 1-16.	2020	44		First data	Jung-Schroers, V., Hildebrandt, U., Retter, K., Esser, K. H., Hellmann, J., Kleingeld, D. W., ... & Steinhagen, D. (2020). Is humane slaughtering of rainbow trout achieved in conventional production chains in Germany? Results of a pilot field and laboratory study. BMC veterinary research, 16(1), 1-16.	Journal article	2020	https://doi.org/10.1186/s12917-020-02412-5	Fish welfare; Flesh quality	Oncorhynchus mykiss	Rainbow trout	Diadromous	Benthopelagic	Not reported	211.3–570.9 g	25.0–33.5 cm	N/A	Farmed	Laboratory	Germany	N/C	Observational	Comparison between a.c. & d.c curreent, frequency, stun duration and position of electrodes (head/tail, top or bottom or lateral) for 50V stun	Comparison between a.c. & d.c curreent, frequency, stun duration and position of electrodes (head/tail, top or bottom or lateral) for 50V stun	Yes	No control; Randomised; Replication?	259? Not clear	N/A	Not clear	N/A	N/A	Not reported	Unclear	No	No	No	No	N/A	Yes	No	No	Yes	No	No	Experimental prototype: Rainbow trout were placed in the fenestrated plastic aquarium. To apply the electric current, stainless-steel plate electrodes were placed at opposite sides of the tank. Electrodes positioned towards the head and tails of the rainbow trout had an area of 2.72 dm2 each and were placed at a distance of 54.0–54.5 cm, electrodes with an area of 5.06 dm2 were positioned lateral…	50V a.c or 50V d.c for 30 or 60 seconds at 50, 100 or 1000Hz	Not clear
Yes	Jung-Schroers, V., Hildebrandt, U., Retter, K., Esser, K. H., Hellmann, J., Kleingeld, D. W., ... & Steinhagen, D. (2020). Is humane slaughtering of rainbow trout achieved in conventional production chains in Germany? Results of a pilot field and laboratory study. BMC veterinary research, 16(1), 1-16.	Is humane slaughtering of rainbow trout achieved in conventional production chains in Germany? Results of a pilot field and laboratory study. BMC veterinary research, 16(1), 1-16.	2020	44		First data	Jung-Schroers, V., Hildebrandt, U., Retter, K., Esser, K. H., Hellmann, J., Kleingeld, D. W., ... & Steinhagen, D. (2020). Is humane slaughtering of rainbow trout achieved in conventional production chains in Germany? Results of a pilot field and laboratory study. BMC veterinary research, 16(1), 1-16.	Journal article	2020	https://doi.org/10.1186/s12917-020-02412-5	Fish welfare	Oncorhynchus mykiss	Rainbow trout	Diadromous	Benthopelagic	Not reported	Not reported	Not reported	N/A	Farmed	Fish farm	Germany	N/C	Observational	Comparison between humane methods	N/A	No	No control; No randomisation; No replication	18	Observation of 18 fish farms (8 farms fish killed by manual percussion; 9 farms fish killed by electrical stunning in water ; 1 farm dry electrical stunning followed by wet electrical stunning). NB. 3 farms percussively stunned fish after electrical stunning.	N/A	N/A	N/A	Not reported	Unclear	Yes	No	No	Yes	Wooden or plastic club	Yes	Yes	No	Yes	No	No	Either FIAP, Germany; AKG, Germany (Karl von Keitz, Germany), or were self –manufactured by farmer	Electrical stunning parameter ranges: 334–969 μS/cm; 20–230V; 0.0061–0.435 A/dm2; 20 s. – 3 min. Electrical stunning followed by percussive stunning parameter ranges: 577–822 μS/cm; 28.5–37.6V 0.0434–0.146 A/dm2; 20 s. – 8 min.	Not clear
Yes	Kestin, S. C., Robb, D. H., & van De Vis, J. W. (2002). Protocol for assessing brain function in fish and the effectiveness of methods used to stun and kill them. Veterinary Record, 150(10), 302-307.	Protocol for assessing brain function in fish and the effectiveness of methods used to stun and kill them. Veterinary Record, 150(10), 302-307.	2002	45	45	Second opinion	Kestin, S. C., Robb, D. H., & van De Vis, J. W. (2002). Protocol for assessing brain function in fish and the effectiveness of methods used to stun and kill them. Veterinary Record, 150(10), 302-307.	Journal article	2002	Not found	Fish welfare	Oncorhynchus mykiss	Rainbow trout	Diadromous	Benthopelagic	Not reported	Not reported	Not reported	N/A	Farmed	Laboratory	UK	Bristol	Quasi-experimental	Comparison between humane stunning methods; Comparison between humane and inhumane methods	N/A	No	Control?; No randomisation?; Replication?	10	Compared percussive, CO2 and electrical	Not clear	N/A	N/A	Not clear	Not clear	Yes	No	No	Yes	Not reported	Yes	No	No	No	Yes	No	Not reported	Not reported	Not reported
Yes	Kestin, S. C., Robb, D. H., & van De Vis, J. W. (2002). Protocol for assessing brain function in fish and the effectiveness of methods used to stun and kill them. Veterinary Record, 150(10), 302-307.	Protocol for assessing brain function in fish and the effectiveness of methods used to stun and kill them. Veterinary Record, 150(10), 302-307.	2002	45		Second opinion	Kestin, S. C., Robb, D. H., & van De Vis, J. W. (2002). Protocol for assessing brain function in fish and the effectiveness of methods used to stun and kill them. Veterinary Record, 150(10), 302-307.	Journal article	2002	Not found	Fish welfare	Sparus aurata	Gilt-head bream	Marine	Demersal	Not reported	Not reported	Not reported	N/A	Farmed	Laboratory	UK	Bristol	Quasi-experimental	Comparison between humane stunning methods; Comparison between humane and inhumane methods	N/A	No	Control?; No randomisation?; Replication?	10	Compared asphyxia in air, ice slurry, electrical	Not clear	N/A	N/A	Not clear	Not clear	No	No	No	No	N/A	Yes	No	No	No	Yes	No	Not reported	Not reported	Not reported
Yes NB. the results for percussive stunning and spiking for this species are reported in Robb et al 2000 coded in this map, only the electrical stunning results are new data which are coded here	Kestin, S. C., Robb, D. H., & van De Vis, J. W. (2002). Protocol for assessing brain function in fish and the effectiveness of methods used to stun and kill them. Veterinary Record, 150(10), 302-307.	Protocol for assessing brain function in fish and the effectiveness of methods used to stun and kill them. Veterinary Record, 150(10), 302-307.	2002	45		Second opinion	Kestin, S. C., Robb, D. H., & van De Vis, J. W. (2002). Protocol for assessing brain function in fish and the effectiveness of methods used to stun and kill them. Veterinary Record, 150(10), 302-307.	Journal article	2002	Not found	Fish welfare	Salmo salar	Atlantic salmon	Diadromous	Benthopelagic	Not reported	Not reported	Not reported	N/A	Farmed	Laboratory	UK	Bristol	Quasi-experimental	Comparison between humane stunning methods; Comparison between humane and inhumane methods	N/A	No	Control?; No randomisation?; Replication?	10	Compared percussive stun, CO2, gill cut, spike, electrical	Not clear	N/A	N/A	Not clear	Not clear	Yes	No	No	Yes	a pneumatic gun (specifically for humane stunning of small animals) was used to deliver the below to ensure both the accuracy and velocity	Yes	No	No	No	Yes	No	Not reported	Not reported	Not reported
Yes	Kestin, S. C., Robb, D. H., & van De Vis, J. W. (2002). Protocol for assessing brain function in fish and the effectiveness of methods used to stun and kill them. Veterinary Record, 150(10), 302-307.	Protocol for assessing brain function in fish and the effectiveness of methods used to stun and kill them. Veterinary Record, 150(10), 302-307.	2002	45		Second opinion	Kestin, S. C., Robb, D. H., & van De Vis, J. W. (2002). Protocol for assessing brain function in fish and the effectiveness of methods used to stun and kill them. Veterinary Record, 150(10), 302-307.	Journal article	2002	Not found	Fish welfare	Anguilla anguilla	European eel	Diadromous	Demersal	Not reported	Not reported	Not reported	N/A	Farmed	Laboratory	Netherlands	Ujmuiden	Quasi-experimental	Comparison between humane stunning methods; Comparison between humane and inhumane methods	N/A	No	Control?; No randomisation?; Replication?	10	Compared salt, electrical	Not clear	N/A	N/A	Not clear	Not clear	No	No	No	No	N/A	Yes	No	No	No	Yes	No	Not reported	Not reported	Not reported
Yes	Knowles, T. G., Brown, S. N., Warriss, P. D., Lines, J., Tinarwo, A., & Sendon, M. (2008). Effect of electrical stunning at slaughter on the quality of farmed turbot (Psetta maxima). Aquaculture Research, 39(16), 1731-1738.	Effect of electrical stunning at slaughter on the quality of farmed turbot (Psetta maxima). Aquaculture Research, 39(16), 1731-1738.	2008	46	46	First data	Knowles, T. G., Brown, S. N., Warriss, P. D., Lines, J., Tinarwo, A., & Sendon, M. (2008). Effect of electrical stunning at slaughter on the quality of farmed turbot (Psetta maxima). Aquaculture Research, 39(16), 1731-1738.	Journal article	2008	10.1111/j.1365-2109.2008.02049.x	Flesh quality	Scophthalmus maximus (author calls Psetta maxima)	Turbot	Marine	Demersal	Not reported but authors said normal harvest weight for the farm	2.80 ± 0.098 kg	Not reported	N/A	Farmed	Fish farm	UK	51.431997980348164, -2.619593055367728	Randomised control trial	N/A	Comparison between humane and inhumane methods (assessed using the normal quality assessment methods used by the fish farm)	No	Control; Randomised; Replicated	20	Control=normal method of killing fish in iced water; 20 fish total 10 per treatment	20 if each fish represents an experimental unit	N/A	N/A	Not clear	Not clear	No	No	No	No	N/A	Yes	No	No	No	Yes	N/A	AceAquatec	constant 125 Hz square wave at 60 VRMS was used between the plates	Constant
Yes	Knowles, T. G., Brown, S. N., Warriss, P. D., Lines, J., Tinarwo, A., & Sendon, M. (2008). Effect of electrical stunning at slaughter on the quality of farmed turbot (Psetta maxima). Aquaculture Research, 39(16), 1731-1738.	Effect of electrical stunning at slaughter on the quality of farmed turbot (Psetta maxima). Aquaculture Research, 39(16), 1731-1738.	2008	46		First data	Knowles, T. G., Brown, S. N., Warriss, P. D., Lines, J., Tinarwo, A., & Sendon, M. (2008). Effect of electrical stunning at slaughter on the quality of farmed turbot (Psetta maxima). Aquaculture Research, 39(16), 1731-1738.	Journal article	2008	10.1111/j.1365-2109.2008.02049.x	Flesh quality	Scophthalmus maximus (author calls Psetta maxima)	Turbot	Marine	Demersal	Not reported but authors said normal harvest weight for the farm	2.80 ± 0.098 kg	Not reported	N/A	Farmed	Fish farm	UK	51.431997980348164, -2.619593055367728	Randomised control trial	N/A	Comparison between humane and inhumane methods (flesh quality assessed using a number of additional quality measures not used by the fish farm)	No	Control; Randomised; Replicated	20	Control=normal method of killing fish in iced water; 20 fish total 10 per treatment	20 if each fish represents an experimental unit	N/A	N/A	Not clear	Not clear	No	No	No	No	N/A	Yes	No	No	No	Yes	N/A	AceAquatec	constant 125 Hz square wave at 60 VRMS was used between the plates	Constant
Yes	Knowles, T.G., Brown, S.N., Warriss, P.D., Lines, J., Tinarwo, A., Bravo, A., Carvalho, H. and Gonçalves, A., 2007. Effect of electrical stunning at slaughter on the carcass, flesh and eating quality of farmed sea bass (Dicentrarchus labrax). Aquaculture Research, 38(16), pp.1732-1741.	Effect of electrical stunning at slaughter on the carcass, flesh and eating quality of farmed sea bass (Dicentrarchus labrax). Aquaculture Research, 38(16), pp.1732-1741.	2007	47	47	First data	Knowles, T. G., Brown, S. N., Warriss, P. D., Lines, J., Tinarwo, A., Bravo, A., ... & Gonçalves, A. (2007). Effect of electrical stunning at slaughter on the carcass, flesh and eating quality of farmed sea bass (Dicentrarchus labrax). Aquaculture Research, 38(16), 1732-1741.	Journal article	2007	10.1111/j.1365-2109.2007.01846.x	Flesh quality	Dicentrarchus labrax	European seabass	Marine	Demersal	Not reported	400±500 g	Not reported	N/A	Farmed	Fish farm	Portugal	N/C	Quasi-experimental	N/A	Comparison between humane and inhumane methods	No	Control; No randomisation; Replication?	108 (54 from each treatment)	Fish randomly chosen for flesh assessments and flesh assessment was blinded. No mention of random allocation to slaughter treatment	N/A	N/A	N/A	Head first? Authors state that electric current applied head to tail.	Yes?	No	No	No	No	N/A	Yes	No	No	Yes	No	No	Ace Aquatec	head to tail stun of 1.2 Vcm_x0002_1 for one-third of the stun duration, which was reduced to 0.6 Vcm_x0002_1 for the remainder of the stun. The stun duration was approximately 6 s.	Not clear
Yes	Kristoffersen, S., Tobiassen, T., Steinsund, V., & Olsen, R. L. (2006). Slaughter stress, postmortem muscle pH and rigor development in farmed Atlantic cod (Gadus morhua L.). International journal of food science & technology, 41(7), 861-864.	Slaughter stress, postmortem muscle pH and rigor development in farmed Atlantic cod (Gadus morhua L.). International journal of food science & technology, 41(7), 861-864.	2006	48	48	First data	Kristoffersen, S., Tobiassen, T., Steinsund, V., & Olsen, R. L. (2006). Slaughter stress, postmortem muscle pH and rigor development in farmed Atlantic cod (Gadus morhua L.). International journal of food science & technology, 41(7), 861-864.	Journal article	2006	10.1111/j.1365-2621.2005.01149.x	Flesh quality	Gadus morhua	Atlantic cod	Marine	Benthopelagic	Unknown - Author stated:good market size	6105 ± 1320 g	80.2 ± 6.7 cm	N/A	Wild-caught	Fish farm	Norway	N/C	Quasi-experimental	N/A	Comparison between humane and inhumane methods	No	Control; No randomisation; No replication?	24 (12 control/not stressed group; 12 stressed group)	N/A	?	Danish seine	Control group immediately stunned after capture (Stressed group transported for 1 hr)	N/A	N/A	Yes	No	No	Yes	Not recorded	No	No	No	No	No	No	N/A	N/A	N/A
Yes	Lambooij, B., Digre, H., Erikson, U., Reimert, H., Burggraaf, D., & van de Vis, H. (2013). Evaluation of electrical stunning of Atlantic cod (Gadus morhua) and turbot (Psetta maxima) in seawater. Journal of Aquatic Food Product Technology, 22(4), 371-379.	Evaluation of electrical stunning of Atlantic cod (Gadus morhua) and turbot (Psetta maxima) in seawater. Journal of Aquatic Food Product Technology, 22(4), 371-379.	2013	49	49	First data	Lambooij, B., Digre, H., Erikson, U., Reimert, H., Burggraaf, D., & van de Vis, H. (2013). Evaluation of electrical stunning of Atlantic cod (Gadus morhua) and turbot (Psetta maxima) in seawater. Journal of Aquatic Food Product Technology, 22(4), 371-379.	Journal article	2013	http://dx.doi.org/10.1080/10498850.2011.654047	Fish welfare	Gadus morhua	Atlantic cod	Marine	Benthopelagic	Not reported; 50% female	2.6 ± 0.5 kg	56 ± 3 cm fork lenth	N/A	Farmed	Laboratory	Norway	70.16526571678007, 19.824176687217385	Observational	Stunning duration	N/A	Yes	No control; No randomisation; Replicated	29	N/A	29 (Each fish represents an experimental unit)	N/A	N/A	Each individual fish was placed perpendicular to the electric field in a container	Not clear	No	N/A	No	No	N/A	Yes	No	No	Yes	N/A	N/A	Experimental prototype built at IMARES to produce pulsed square wave with AC	89 V (33% duty cycle, 170 Hz) applied for 1 s across plate electrodes (25 cm × 80 cm) placed 57 cm apart. Fish were allowed to recover and then stunned for 5 s to see if the longer stun would kill the cod.	Not clear
Yes	Lambooij, B., Digre, H., Erikson, U., Reimert, H., Burggraaf, D., & van de Vis, H. (2013). Evaluation of electrical stunning of Atlantic cod (Gadus morhua) and turbot (Psetta maxima) in seawater. Journal of Aquatic Food Product Technology, 22(4), 371-379.	Evaluation of electrical stunning of Atlantic cod (Gadus morhua) and turbot (Psetta maxima) in seawater. Journal of Aquatic Food Product Technology, 22(4), 371-379.	2013	49		First data	Lambooij, B., Digre, H., Erikson, U., Reimert, H., Burggraaf, D., & van de Vis, H. (2013). Evaluation of electrical stunning of Atlantic cod (Gadus morhua) and turbot (Psetta maxima) in seawater. Journal of Aquatic Food Product Technology, 22(4), 371-379.	Journal article	2013	http://dx.doi.org/10.1080/10498850.2011.654047	Fish welfare	Scophthalmus maximus (author calls Psetta maxima)	Turbot	Marine	Demersal	Not reported	520 ± 65 g	Not reported	N/A	Farmed	Laboratory	Netherlands	N/C	Observational	Stunning duration	N/A	Yes	No control; No randomisation; Replicated	22	N/A	22 (Each fish represents an experimental unit)	N/A	N/A	Fish stunned side to side in a container	Not clear	No	No	No	No	N/A	Yes	No	No	Yes	N/A	N/A	Experimental prototype built at IMARES to produce pulsed square wave with AC	a peak voltage of 55 V (43% duty cycle, 133 Hz) applied across electrode plates (10 cm × 33 cm) for 1 s, 53 cm apart in a Plexiglas tank. Following the 1 s stun fish were then subjected to a 5 s stun followed by placing in ice water.	Not clear
Yes	Lambooij, B., Gerritzen, M. A., Reimert, H., Burggraaf, D., André, G., & Van De Vis, H. (2008). Evaluation of electrical stunning of sea bass (Dicentrarchus labrax) in seawater and killing by chilling: welfare aspects, product quality and possibilities for implementation. Aquaculture Research, 39(1), 50-58.	Evaluation of electrical stunning of sea bass (Dicentrarchus labrax) in seawater and killing by chilling: welfare aspects, product quality and possibilities for implementation. Aquaculture Research, 39(1), 50-58.	2008	50	50	First data	Lambooij, B., Gerritzen, M. A., Reimert, H., Burggraaf, D., André, G., & Van De Vis, H. (2008). Evaluation of electrical stunning of sea bass (Dicentrarchus labrax) in seawater and killing by chilling: welfare aspects, product quality and possibilities for implementation. Aquaculture Research, 39(1), 50-58.	Journal article	2008	10.1111/j.1365-2109.2007.01860.x	Fish welfare; Flesh quality	Dicentrarchus labrax	European seabass	Marine	Demersal	Not reported but author reported at this developmental stage all were males	248± 43 g.	Not reported	N/A	Farmed	Fish processing plant	Turkey	38.03733887668711, 27.46657565261782	Observational	No comparator	N/A	Yes	No control; No randomisation; Replication	25	Each fish consituted an experimental unit.	25	N/A	N/A	Head first? Head to tail stunning electric field parallel to the fish	Yes	No	No	No	No	N/A	Yes	No	No	Yes	No	No	Experimental prototype	50 Hz, sinusoidal waveform for 1 second	Not clear
Yes	Lambooij, B., Gerritzen, M. A., Reimert, H., Burggraaf, D., André, G., & Van De Vis, H. (2008). Evaluation of electrical stunning of sea bass (Dicentrarchus labrax) in seawater and killing by chilling: welfare aspects, product quality and possibilities for implementation. Aquaculture Research, 39(1), 50-58.	Evaluation of electrical stunning of sea bass (Dicentrarchus labrax) in seawater and killing by chilling: welfare aspects, product quality and possibilities for implementation. Aquaculture Research, 39(1), 50-58.	2008	50		First data	Lambooij, B., Gerritzen, M. A., Reimert, H., Burggraaf, D., André, G., & Van De Vis, H. (2008). Evaluation of electrical stunning of sea bass (Dicentrarchus labrax) in seawater and killing by chilling: welfare aspects, product quality and possibilities for implementation. Aquaculture Research, 39(1), 50-58.	Journal article	2008	10.1111/j.1365-2109.2007.01860.x	Fish welfare; Flesh quality	Dicentrarchus labrax	European seabass	Marine	Demersal	Not reported but author reported at this developmental stage all were males	261± 25g	Not reported	N/A	Farmed	Fish processing plant	Turkey	38.03733887668711, 27.46657565261782	Observational	No comparator	N/A	Yes	No control; No randomisation; Replication	10	Each fish consituted an experimental unit.	10	N/A	N/A	Head first? Head to tail stunning electric field parallel to the fish	Yes	No	No	No	No	N/A	Yes	No	No	Yes	No	No	Experimental prototype	50 Hz, sinusoidal waveform for 1 second	Not clear
Yes	Lambooij, B., Gerritzen, M. A., Reimert, H., Burggraaf, D., André, G., & Van De Vis, H. (2008). Evaluation of electrical stunning of sea bass (Dicentrarchus labrax) in seawater and killing by chilling: welfare aspects, product quality and possibilities for implementation. Aquaculture Research, 39(1), 50-58.	Evaluation of electrical stunning of sea bass (Dicentrarchus labrax) in seawater and killing by chilling: welfare aspects, product quality and possibilities for implementation. Aquaculture Research, 39(1), 50-58.	2008	50		First data	Lambooij, B., Gerritzen, M. A., Reimert, H., Burggraaf, D., André, G., & Van De Vis, H. (2008). Evaluation of electrical stunning of sea bass (Dicentrarchus labrax) in seawater and killing by chilling: welfare aspects, product quality and possibilities for implementation. Aquaculture Research, 39(1), 50-58.	Journal article	2008	10.1111/j.1365-2109.2007.01860.x	Fish welfare; Flesh quality	Dicentrarchus labrax	European seabass	Marine	Demersal	Not reported but author reported at this developmental stage all were males	260± 56 g	Not reported	N/A	Farmed	Fish processing plant	Turkey	38.03733887668711, 27.46657565261782	Observational	No comparator	N/A	Yes	No control; No randomisation; Replication	10	Each fish consituted an experimental unit.	10	N/A	N/A	Head first? Head to tail stunning electric field parallel to the fish	Yes	No	No	No	No	N/A	Yes	No	No	Yes	No	No	Experimental prototype	50 Hz, sinusoidal waveform for 10 seconds	Not clear
Yes	Lambooij, B., Gerritzen, M. A., Reimert, H., Burggraaf, D., André, G., & Van De Vis, H. (2008). Evaluation of electrical stunning of sea bass (Dicentrarchus labrax) in seawater and killing by chilling: welfare aspects, product quality and possibilities for implementation. Aquaculture Research, 39(1), 50-58.	Evaluation of electrical stunning of sea bass (Dicentrarchus labrax) in seawater and killing by chilling: welfare aspects, product quality and possibilities for implementation. Aquaculture Research, 39(1), 50-58.	2008	50		First data	Lambooij, B., Gerritzen, M. A., Reimert, H., Burggraaf, D., André, G., & Van De Vis, H. (2008). Evaluation of electrical stunning of sea bass (Dicentrarchus labrax) in seawater and killing by chilling: welfare aspects, product quality and possibilities for implementation. Aquaculture Research, 39(1), 50-58.	Journal article	2008	10.1111/j.1365-2109.2007.01860.x	Fish welfare; Flesh quality	Dicentrarchus labrax	European seabass	Marine	Demersal	Not reported but author reported at this developmental stage all were males	231± 30 g	Not reported	N/A	Farmed	Fish processing plant	Turkey	38.03733887668711, 27.46657565261782	Observational	No comparator	N/A	Yes	No control; No randomisation; Replication	11	Each fish consituted an experimental unit.	11	N/A	N/A	Head first? Head to tail stunning electric field parallel to the fish	Yes	No	No	No	No	N/A	Yes	No	No	Yes	No	No	Experimental prototype	50 Hz, sinusoidal waveform for 10 seconds	Not clear
Yes	Lambooij, B., Gerritzen, M. A., Reimert, H., Burggraaf, D., André, G., & Van De Vis, H. (2008). Evaluation of electrical stunning of sea bass (Dicentrarchus labrax) in seawater and killing by chilling: welfare aspects, product quality and possibilities for implementation. Aquaculture Research, 39(1), 50-58.	valuation of electrical stunning of sea bass (Dicentrarchus labrax) in seawater and killing by chilling: welfare aspects, product quality and possibilities for implementation. Aquaculture Research, 39(1), 50-58.	2008	50		First data	Lambooij, B., Gerritzen, M. A., Reimert, H., Burggraaf, D., André, G., & Van De Vis, H. (2008). Evaluation of electrical stunning of sea bass (Dicentrarchus labrax) in seawater and killing by chilling: welfare aspects, product quality and possibilities for implementation. Aquaculture Research, 39(1), 50-58.	Journal article	2008	10.1111/j.1365-2109.2007.01860.x	Fish welfare; Flesh quality	Dicentrarchus labrax	European seabass	Marine	Demersal	Not reported but author reported at this developmental stage all were males	Not reported	Not reported	N/A	Farmed	Fish farm	Turkey	38.03733887668711, 27.46657565261782	Observational	No comparator	N/A	Yes	No control; No randomisation; Replication	26	Each fish consituted an experimental unit.	26	N/A	N/A	Placed parallel to the electric field in the Plexiglass box	Yes	No	No	No	No	N/A	Yes	No	No	Yes	No	No	Experimental prototype built at Wageningen IMARES, Ijmuiden, the Netherlands. The device supplied pulsed square wave alternating currents with an adjustable pulse width and period length.	A voltage with a pulse width of 1.6 ms and a period length of 7.5ms was applied for 1s. Therefore, the frequency of the applied voltage was 133 Hz and the duty cycle was 43%.	Not clear
Yes	Lambooij, B., Gerritzen, M. A., Reimert, H., Burggraaf, D., André, G., & Van De Vis, H. (2008). Evaluation of electrical stunning of sea bass (Dicentrarchus labrax) in seawater and killing by chilling: welfare aspects, product quality and possibilities for implementation. Aquaculture Research, 39(1), 50-58.	Evaluation of electrical stunning of sea bass (Dicentrarchus labrax) in seawater and killing by chilling: welfare aspects, product quality and possibilities for implementation. Aquaculture Research, 39(1), 50-58.	2008	50		First data	Lambooij, B., Gerritzen, M. A., Reimert, H., Burggraaf, D., André, G., & Van De Vis, H. (2008). Evaluation of electrical stunning of sea bass (Dicentrarchus labrax) in seawater and killing by chilling: welfare aspects, product quality and possibilities for implementation. Aquaculture Research, 39(1), 50-58.	Journal article	2008	10.1111/j.1365-2109.2007.01860.x	Fish welfare; Flesh quality	Dicentrarchus labrax	European seabass	Marine	Demersal	Not reported but author reported at this developmental stage all were males	Not reported	Not reported	N/A	Farmed	Fish farm	Turkey	38.03733887668711, 27.46657565261782	Quasi-experimental	N/A	Comparison between humane and inhumane methods	Yes	Control; No randomisation; Replication?	100 (50 for each treatment)	Each fish consituted an experimental unit. Flesh quality was randomised but stunning not.	50 for each treatment	N/A	N/A	Head first? Head to tail stunning electric field parallel to the fish	Yes	No	No	No	No	N/A	Yes	No	No	Yes	No	No	Experimental prototype	50 Vrms, 50Hz AC for 10s	Not clear
Yes	Lambooij, B., Gerritzen, M. A., Reimert, H., Burggraaf, D., André, G., & Van De Vis, H. (2008). Evaluation of electrical stunning of sea bass (Dicentrarchus labrax) in seawater and killing by chilling: welfare aspects, product quality and possibilities for implementation. Aquaculture Research, 39(1), 50-58.	Evaluation of electrical stunning of sea bass (Dicentrarchus labrax) in seawater and killing by chilling: welfare aspects, product quality and possibilities for implementation. Aquaculture Research, 39(1), 50-58.	2008	50		First data	Lambooij, B., Gerritzen, M. A., Reimert, H., Burggraaf, D., André, G., & Van De Vis, H. (2008). Evaluation of electrical stunning of sea bass (Dicentrarchus labrax) in seawater and killing by chilling: welfare aspects, product quality and possibilities for implementation. Aquaculture Research, 39(1), 50-58.	Journal article	2008	10.1111/j.1365-2109.2007.01860.x	Fish welfare; Flesh quality	Dicentrarchus labrax	European seabass	Marine	Demersal	Not reported but author reported at this developmental stage all were males	Not reported	Not reported	N/A	Farmed	Fish farm but on a boat	Turkey	38.03733887668711, 27.46657565261782	Quasi-experimental	N/A	Comparison between humane and inhumane methods	Yes	Control; No randomisation; Replication?	60 (30 fish for each treatment)	Each fish consituted an experimental unit. Flesh quality was randomised but stunning not.	30 for each treatment	N/A	N/A	Placed parallel to the electric field in the Plexiglass box	Yes	No	No	No	No	N/A	Yes	No	No	Yes	No	No	Experimental prototype built at Wageningen IMARES, Ijmuiden, the Netherlands. The device supplied pulsed square wave alternating currents with an adjustable pulse width and period length.	133 Hz pulsed square wave alternating current with a 43% duty cycle for 20 seconds	Not clear
Yes	Lambooij, B., Kloosterboer, K., Gerritzen, M. A., André, G., Veldman, M., & Van De Vis, H. (2006b). Electrical stunning followed by decapitation or chilling of African catfish (Clarias gariepinus): assessment of behavioural and neural parameters and product quality. Aquaculture Research, 37(1), 61-70.	Electrical stunning followed by decapitation or chilling of African catfish (Clarias gariepinus): assessment of behavioural and neural parameters and product quality. Aquaculture Research, 37(1), 61-70.	2006	51	51	First data	Lambooij, B., Kloosterboer, K., Gerritzen, M. A., André, G., Veldman, M., & Van De Vis, H. (2006). Electrical stunning followed by decapitation or chilling of African catfish (Clarias gariepinus): assessment of behavioural and neural parameters and product quality. Aquaculture Research, 37(1), 61-70.	Journal article	2006	10.1111/j.1365-2109.2005.01395.x	Fish welfare	Clarias gariepinus	North African catfish	Freshwater	Benthopelagic	Not reported	1536± 290 g for fish electrically stunned and decapitated; electrical stunning and chilling in ice water weighed 1622±233 g; Fish allowed to move freely in the tank (not restrained for EEG) stunned electrically and subsequently chilled in ice water, and were used for observation of behaviour 1640± 244 g.	Not reported	N/A	Farmed	Laboratory	Netherlands	N/C	Quasi-experimental	Comparison between humane methods with different follow up kill method	N/A	Yes	Control?; No randomisation; Replication?	37	12 fish restrained for EEG electrically stunned & decapitated; 10 fish restrained for EEG electrically stunned and chilling in ice water; 10 unrestrained fish stunned electrically and subsequently chilled in ice water, were used for observation of behaviour	37? Not clear	N/A	N/A	Unclear	Unclear	No	No	No	No	N/A	Yes	No	No	Yes	No	No	Experimental prototype: Each individual as electrically stunned in a Plexiglas box filled with (size 50 x 20 x 70 cm) tap water (500 μS conductivity).The bottom and top plate electrodes measured an area of 648 cm2 each at a 16 cm distance.	constant voltage 300V, 50Hz a.c. for 1 s	constant voltage
Yes	Lambooij, B., Kloosterboer, K., Gerritzen, M. A., André, G., Veldman, M., & Van De Vis, H. (2006b). Electrical stunning followed by decapitation or chilling of African catfish (Clarias gariepinus): assessment of behavioural and neural parameters and product quality. Aquaculture Research, 37(1), 61-70.	Electrical stunning followed by decapitation or chilling of African catfish (Clarias gariepinus): assessment of behavioural and neural parameters and product quality. Aquaculture Research, 37(1), 61-70.	2006	51		First data	Lambooij, B., Kloosterboer, K., Gerritzen, M. A., André, G., Veldman, M., & Van De Vis, H. (2006). Electrical stunning followed by decapitation or chilling of African catfish (Clarias gariepinus): assessment of behavioural and neural parameters and product quality. Aquaculture Research, 37(1), 61-70.	Journal article	2006	10.1111/j.1365-2109.2005.01395.x	Fish welfare; Flesh quality	Clarias gariepinus	North African catfish	Freshwater	Benthopelagic	Not reported	Not reported	Not reported	N/A	Farmed	Fish processing plant	Netherlands	N/C	Randomised control trial	Comparison of humane and inhumane methods	Comparison of humane and inhumane methods	Yes	Control; Randomised; Replicated	300? Unclear	The industrial slaughter method (live chilling) served as control in both experiments. Per batch (four intotal),30 live and conscious fish were stunned individually. In both the experiments, 30 control fish were randomly selected after live chilling.	4? Not clear	N/A	N/A	Unclear	Unclear	No	No	No	No	N/A	Yes	No	No	Yes	No	No	Experimental prototype: Each individual as electrically stunned in a Plexiglas box filled with (size 50 x 20 x 70 cm) tap water (500 μS conductivity).The bottom and top plate electrodes measured an area of 648 cm2 each at a 16 cm distance.	constant voltage 300V, 50Hz a.c. for 5 s	constant voltage
Yes	Lambooij, E., Digre, H., Reimert, H. G. M., Aursand, I. G., Grimsmo, L., & Van de Vis, J. W. (2012). Effects of on-board storage and electrical stunning of wild cod (Gadus morhua) and haddock (Melanogrammus aeglefinus) on brain and heart activity. Fisheries Research, 127, 1-8.	Effects of on-board storage and electrical stunning of wild cod (Gadus morhua) and haddock (Melanogrammus aeglefinus) on brain and heart activity. Fisheries Research, 127, 1-8.	2012	52	52	First data	Lambooij, E., Digre, H., Reimert, H. G. M., Aursand, I. G., Grimsmo, L., & Van de Vis, J. W. (2012). Effects of on-board storage and electrical stunning of wild cod (Gadus morhua) and haddock (Melanogrammus aeglefinus) on brain and heart activity. Fisheries Research, 127, 1-8.	Journal article	2012	http://dx.doi.org/10.1016/j.fishres.2012.04.004	Fish welfare	Gadus morhua	Atlantic cod	Marine	Benthopelagic	Unknown	Not recorded	Not recorded	N/A	Wild-caught	On board vessel	Norway? (the vessel used for capture is is Norwegian)	N/C	Observational	No comparator	N/A	No	No control; No randomisation; Yes replicated	3	N/A	3 (each fish represented an experimental unit)	Commercial trawling gear - stern trawler	Placed in holding tank before stunning for maximum 24 hrs	Head first	Don’t know	No	No	No	No	N/A	Yes	Yes	No	No	No	No	modified STANSAS #1 commercial dry stunner from SeaSide AS (Stranda, Norway) with 3 rows of 4 electrodes (one slot) (compared to the commercial version which has 10–12 rows of 4 parallel electrodes per slot)	105, 79 and 52 Vrms for 1 s	Not clear
Yes	Lambooij, E., Digre, H., Reimert, H. G. M., Aursand, I. G., Grimsmo, L., & Van de Vis, J. W. (2012). Effects of on-board storage and electrical stunning of wild cod (Gadus morhua) and haddock (Melanogrammus aeglefinus) on brain and heart activity. Fisheries Research, 127, 1-8.	Effects of on-board storage and electrical stunning of wild cod (Gadus morhua) and haddock (Melanogrammus aeglefinus) on brain and heart activity. Fisheries Research, 127, 1-8.	2012	52		First data	Lambooij, E., Digre, H., Reimert, H. G. M., Aursand, I. G., Grimsmo, L., & Van de Vis, J. W. (2012). Effects of on-board storage and electrical stunning of wild cod (Gadus morhua) and haddock (Melanogrammus aeglefinus) on brain and heart activity. Fisheries Research, 127, 1-8.	Journal article	2012	http://dx.doi.org/10.1016/j.fishres.2012.04.004	Fish welfare	Gadus morhua	Atlantic cod	Marine	Benthopelagic	Unknown	Not recorded	Not recorded	N/A	Wild-caught	On board vessel	Norway? (the vessel used for capture is is Norwegian)	N/C	Observational	No comparator	N/A	No	No control; No randomisation; Yes replicated	27	N/A	27 (each fish represented an experimental unit)	Commercial trawling gear - stern trawler	Placed in holding tank before stunning for maximum 24 hrs	Head first	Don’t know	No	No	No	No	N/A	Yes	Yes	No	No	No	No	modified STANSAS #1 commercial dry stunner from SeaSide AS (Stranda, Norway) with 3 rows of 4 electrodes (one slot) (compared to the commercial version which has 10–12 rows of 4 parallel electrodes per slot)	52 Vrms (measured current was 0.34 ± 0.09 Arms for 0.7 ± 0.2 s).	Not clear
Yes	Lambooij, E., Digre, H., Reimert, H. G. M., Aursand, I. G., Grimsmo, L., & Van de Vis, J. W. (2012). Effects of on-board storage and electrical stunning of wild cod (Gadus morhua) and haddock (Melanogrammus aeglefinus) on brain and heart activity. Fisheries Research, 127, 1-8.	Effects of on-board storage and electrical stunning of wild cod (Gadus morhua) and haddock (Melanogrammus aeglefinus) on brain and heart activity. Fisheries Research, 127, 1-8.	2012	52		First data	Lambooij, E., Digre, H., Reimert, H. G. M., Aursand, I. G., Grimsmo, L., & Van de Vis, J. W. (2012). Effects of on-board storage and electrical stunning of wild cod (Gadus morhua) and haddock (Melanogrammus aeglefinus) on brain and heart activity. Fisheries Research, 127, 1-8.	Journal article	2012	http://dx.doi.org/10.1016/j.fishres.2012.04.004	Fish welfare	Gadus morhua	Atlantic cod	Marine	Benthopelagic	Unknown	2.3 ± 0.8 kg	61 ± 8 cm	N/A	Wild-caught	On board vessel	Norway? (the vessel used for capture is is Norwegian)	N/C	Observational	No comparator	N/A	No	No control; No randomisation; Yes replicated	9	N/A	9 (each fish represented an experimental unit)	Commercial trawling gear - stern trawler	Placed in holding tank before stunning for maximum 24 hrs	Head first	Don’t know	No	No	No	No	N/A	Yes	Yes	No	No	No	No	modified STANSAS #1 commercial dry stunner from SeaSide AS (Stranda, Norway) with 3 rows of 4 electrodes (one slot) (compared to the commercial version which has 10–12 rows of 4 parallel electrodes per slot)	coupled AC/DC current 52 Vrms applied on individual fish for 1 s which equates to an electrical current of 0.34 ± 0.09 Arms	Not clear
Yes	Lambooij, E., Digre, H., Reimert, H. G. M., Aursand, I. G., Grimsmo, L., & Van de Vis, J. W. (2012). Effects of on-board storage and electrical stunning of wild cod (Gadus morhua) and haddock (Melanogrammus aeglefinus) on brain and heart activity. Fisheries Research, 127, 1-8.	Effects of on-board storage and electrical stunning of wild cod (Gadus morhua) and haddock (Melanogrammus aeglefinus) on brain and heart activity. Fisheries Research, 127, 1-8.	2012	52		First data	Lambooij, E., Digre, H., Reimert, H. G. M., Aursand, I. G., Grimsmo, L., & Van de Vis, J. W. (2012). Effects of on-board storage and electrical stunning of wild cod (Gadus morhua) and haddock (Melanogrammus aeglefinus) on brain and heart activity. Fisheries Research, 127, 1-8.	Journal article	2012	http://dx.doi.org/10.1016/j.fishres.2012.04.004	Fish welfare	Melanogrammus aeglefinus	Haddock	Marine	Benthopelagic	Unknown	Not recorded	Not recorded	N/A	Wild-caught	On board vessel	Norway? (the vessel used for capture is is Norwegian)	N/C	Observational	No comparator	N/A	No	No control; No randomisation; Yes replicated	3	N/A	3 (each fish represented an experimental unit)	Commercial trawling gear - stern trawler	Placed in holding tank before stunning for maximum 24 hrs	Head first	Don’t know	No	No	No	No	N/A	Yes	Yes	No	No	No	No	modified STANSAS #1 commercial dry stunner from SeaSide AS (Stranda, Norway) with 3 rows of 4 electrodes (one slot) (compared to the commercial version which has 10–12 rows of 4 parallel electrodes per slot)	105, 79 and 52 Vrms for 1 s	Not clear
Yes	Lambooij, E., Digre, H., Reimert, H. G. M., Aursand, I. G., Grimsmo, L., & Van de Vis, J. W. (2012). Effects of on-board storage and electrical stunning of wild cod (Gadus morhua) and haddock (Melanogrammus aeglefinus) on brain and heart activity. Fisheries Research, 127, 1-8.	Effects of on-board storage and electrical stunning of wild cod (Gadus morhua) and haddock (Melanogrammus aeglefinus) on brain and heart activity. Fisheries Research, 127, 1-8.	2012	52		First data	Lambooij, E., Digre, H., Reimert, H. G. M., Aursand, I. G., Grimsmo, L., & Van de Vis, J. W. (2012). Effects of on-board storage and electrical stunning of wild cod (Gadus morhua) and haddock (Melanogrammus aeglefinus) on brain and heart activity. Fisheries Research, 127, 1-8.	Journal article	2012	http://dx.doi.org/10.1016/j.fishres.2012.04.004	Fish welfare	Melanogrammus aeglefinus	Haddock	Marine	Benthopelagic	Unknown	Not recorded	Not recorded	N/A	Wild-caught	On board vessel	Norway? (the vessel used for capture is is Norwegian)	N/C	Observational	No comparator	N/A	No	No control; No randomisation; Yes replicated	27	N/A	27 (each fish represented an experimental unit)	Commercial trawling gear - stern trawler	Placed in holding tank before stunning for maximum 24 hrs	Head first	Don’t know	No	No	No	No	N/A	Yes	Yes	No	No	No	No	modified STANSAS #1 commercial dry stunner from SeaSide AS (Stranda, Norway) with 3 rows of 4 electrodes (one slot) (compared to the commercial version which has 10–12 rows of 4 parallel electrodes per slot)	52 Vrms (measured current was 0.36 ± 0.12 Arms for 0.7 ± 0.2 s)	Not clear
Yes	Lambooij, E., Digre, H., Reimert, H. G. M., Aursand, I. G., Grimsmo, L., & Van de Vis, J. W. (2012). Effects of on-board storage and electrical stunning of wild cod (Gadus morhua) and haddock (Melanogrammus aeglefinus) on brain and heart activity. Fisheries Research, 127, 1-8.	Effects of on-board storage and electrical stunning of wild cod (Gadus morhua) and haddock (Melanogrammus aeglefinus) on brain and heart activity. Fisheries Research, 127, 1-8.	2012	52		First data	Lambooij, E., Digre, H., Reimert, H. G. M., Aursand, I. G., Grimsmo, L., & Van de Vis, J. W. (2012). Effects of on-board storage and electrical stunning of wild cod (Gadus morhua) and haddock (Melanogrammus aeglefinus) on brain and heart activity. Fisheries Research, 127, 1-8.	Journal article	2012	http://dx.doi.org/10.1016/j.fishres.2012.04.004	Fish welfare	Melanogrammus aeglefinus	Haddock	Marine	Demersal	Unknown	0.9 ± 0.2 kg	41 ± 4 cm	N/A	Wild-caught	On board vessel	Norway? (the vessel used for capture is is Norwegian)	N/C	Observational	No comparator	N/A	No	No control; No randomisation; Yes replicated	10	N/A	10 (each fish represented an experimental unit)	Commercial trawling gear - stern trawler	Placed in holding tank before stunning for maximum 24 hrs	Head first	Don’t know	No	No	No	No	N/A	Yes	Yes	No	No	No	No	modified STANSAS #1 commercial dry stunner from SeaSide AS (Stranda, Norway) with 3 rows of 4 electrodes (one slot) (compared to the commercial version which has 10–12 rows of 4 parallel electrodes per slot)	coupled AC/DC current 52 Vrms applied on individual fish for 1 s. which equates to an electrical current of 0.36 ± 0.12 Arms	Not clear
Yes	Lambooij, E., Gerritzen, M. A., Reimert, H., Burggraaf, D., & Van de Vis, J. W. (2008). A humane protocol for electro-stunning and killing of Nile tilapia in fresh water. Aquaculture, 275(1-4), 88-95.	A humane protocol for electro-stunning and killing of Nile tilapia in fresh water. Aquaculture, 275(1-4), 88-95.	2008	53	53	Second opinion	Lambooij, E., Gerritzen, M. A., Reimert, H., Burggraaf, D., & Van de Vis, J. W. (2008). A humane protocol for electro-stunning and killing of Nile tilapia in fresh water. Aquaculture, 275(1-4), 88-95.	Journal article	2008	10.1016/j.aquaculture.2008.01.026	Fish welfare	Oreochromis niloticus	Nile tilapia	Freshwater	Benthopelagic	Not reported	663±204 g	Not reported	N/A	Farmed	Laboratory	Netherlands	51.489605820781414, 4.056197136367492	Observational	No comparator	N/A	Yes	No control; No randomisation: Replication?	28	N/A	28? Not clear	N/A	N/A	The fish was kept perpendicular to the electric field.	Yes	No	No	No	No	N/A	Yes	No	No	Yes	No	No	Prototype:Plexiglas box (size 50×20×70 cm) filled with fresh water (24 °C; conductivity: 700 μS/cm) top-to-bottom. The fish was kept perpendicular to the electric field. Bottom and top plate electrodes (648 cm2 each) were positioned at a 16 cm distance.	1 s electrical 12.5 V/cm; 1 A/dm2; 50 Hz Sinus (1±0 s, at a set voltage of 200 Vrms (50 Hz AC, sinusoidal)	Not clear
Yes	Lambooij, E., Gerritzen, M. A., Reimert, H., Burggraaf, D., & Van de Vis, J. W. (2008). A humane protocol for electro-stunning and killing of Nile tilapia in fresh water. Aquaculture, 275(1-4), 88-95.	A humane protocol for electro-stunning and killing of Nile tilapia in fresh water. Aquaculture, 275(1-4), 88-95.	2008	53		Second opinion	Lambooij, E., Gerritzen, M. A., Reimert, H., Burggraaf, D., & Van de Vis, J. W. (2008). A humane protocol for electro-stunning and killing of Nile tilapia in fresh water. Aquaculture, 275(1-4), 88-95.	Journal article	2008	10.1016/j.aquaculture.2008.01.026	Fish welfare	Oreochromis niloticus	Nile tilapia	Freshwater	Benthopelagic	Not reported	663±204 g	Not reported	N/A	Farmed	Laboratory	Netherlands	51.489605820781414, 4.056197136367492	Observational	No comparator	N/A	Yes	No control; No randomisation: Replication?	32	N/A	32? Not clear	N/A	N/A	The fish was kept perpendicular to the electric field.	Yes	No	No	No	No	N/A	Yes	No	No	Yes	No	No	Prototype: Plexiglas box (size 50×20×70 cm) filled with fresh water (24 °C; conductivity: 700 μS/cm) top-to-bottom. The fish was kept perpendicular to the electric field. Bottom and top plate electrodes (648 cm2 each) were positioned at a 16 cm distance.	5 s electrical+chilling 12.5 V/cm; 1 A/dm2; 50 Hz Sinus (5 s at a set of 200 Vrms (50 Hz,sinusoidal)	Not clear
Yes	Lambooij, E., Gerritzen, M. A., Reimert, H., Burggraaf, D., & Van de Vis, J. W. (2008). A humane protocol for electro-stunning and killing of Nile tilapia in fresh water. Aquaculture, 275(1-4), 88-95.	A humane protocol for electro-stunning and killing of Nile tilapia in fresh water. Aquaculture, 275(1-4), 88-95.	2008	53		Second opinion	Lambooij, E., Gerritzen, M. A., Reimert, H., Burggraaf, D., & Van de Vis, J. W. (2008). A humane protocol for electro-stunning and killing of Nile tilapia in fresh water. Aquaculture, 275(1-4), 88-95.	Journal article	2008	10.1016/j.aquaculture.2008.01.026	Fish welfare	Oreochromis niloticus	Nile tilapia	Freshwater	Benthopelagic	Not reported	663±204 g	Not reported	N/A	Farmed	Laboratory	Netherlands	51.489605820781414, 4.056197136367492	Observational	No comparator	N/A	Yes	No control; No randomisation: Replication?	8	N/A	8? Not clear	N/A	N/A	Fish stunned head to tail parallel to electric field	Yes	No	No	No	No	N/A	Yes	No	No	Yes	No	No	Prototype: fish were electro-stunned head-to-tail (parallel the electric field) in a Plexiglas box (size 50×20×70 cm) filled with fresh water of 24 °C (650 μS/cm). Plate electrodes (300 cm2 each) were fixed at 40 cm distance to the small sides of the box.	1 s electrical 9.4 V/cm; 0.4 A/dm2; 50 Hz (1 s, at a set of 375 Vrms (50 Hz, sinusoidal).	Not clear
Yes	Lambooij, E., Gerritzen, M. A., Reimert, H., Burggraaf, D., & Van de Vis, J. W. (2008). A humane protocol for electro-stunning and killing of Nile tilapia in fresh water. Aquaculture, 275(1-4), 88-95.	A humane protocol for electro-stunning and killing of Nile tilapia in fresh water. Aquaculture, 275(1-4), 88-95.	2008	53		Second opinion	Lambooij, E., Gerritzen, M. A., Reimert, H., Burggraaf, D., & Van de Vis, J. W. (2008). A humane protocol for electro-stunning and killing of Nile tilapia in fresh water. Aquaculture, 275(1-4), 88-95.	Journal article	2008	10.1016/j.aquaculture.2008.01.026	Fish welfare	Oreochromis niloticus	Nile tilapia	Freshwater	Benthopelagic	Not reported	663±204 g	Not reported	N/A	Farmed	Laboratory	Netherlands	51.489605820781414, 4.056197136367492	Observational	No comparator	N/A	Yes	No control; No randomisation: Replication?	17	N/A	17? Not clear	N/A	N/A	Individual fish were electrostunned side-to-side (perpendicular to the electric field)	Yes	No	No	No	No	N/A	Yes	No	No	Yes	No	No	Prototype: A device that generates a pulsed square wave alternating current was built at IMARES. For stunning a peak voltage of 700 V was applied for 1 s across plate electrodes at 48 cm distance. The waveform of the current consisted of pulse width of 1.6 ms and a period length of 7.5 ms. The applied peak voltage resulted in a peak current of 20 A (43% duty cycle). A duty cycle of 43% implies th…	1 s electrical 9.3 V/cm; 0.6 A/dm2; 133 Hz Bipolar square	Not clear
Yes	Lambooij, E., Gerritzen, M. A., Reimert, H., Burggraaf, D., & Van de Vis, J. W. (2008). A humane protocol for electro-stunning and killing of Nile tilapia in fresh water. Aquaculture, 275(1-4), 88-95.	A humane protocol for electro-stunning and killing of Nile tilapia in fresh water. Aquaculture, 275(1-4), 88-95.	2008	53		Second opinion	Lambooij, E., Gerritzen, M. A., Reimert, H., Burggraaf, D., & Van de Vis, J. W. (2008). A humane protocol for electro-stunning and killing of Nile tilapia in fresh water. Aquaculture, 275(1-4), 88-95.	Journal article	2008	10.1016/j.aquaculture.2008.01.026	Fish welfare	Oreochromis niloticus	Nile tilapia	Freshwater	Benthopelagic	Not reported	663±204 g	Not reported	N/A	Farmed	Laboratory	Netherlands	51.489605820781414, 4.056197136367492	Observational	Comparison of different stun durations	N/A	Yes	No control; No randomisation: Replication?	10 (5 fish for 1 s stun; 5 fish for 5 s stun)	N/A	10 Not clear?	N/A	N/A	Individual fish were electrostunned side-to-side (perpendicular to the electric field)	Yes	No	No	No	No	N/A	Yes	No	No	Yes	No	No	Prototype: A device that generates a pulsed square wave alternating current was built at IMARES. For stunning a peak voltage of 700 V was applied for 1 s across plate electrodes at 48 cm distance. The waveform of the current consisted of pulse width of 1.6 ms and a period length of 7.5 ms. The applied peak voltage resulted in a peak current of 20 A (43% duty cycle). A duty cycle of 43% implies th…	1 s or 5s electrical 9.3 V/cm; 0.6 A/dm2; 133 Hz Bipolar square	Not clear
Yes	Lambooij, E., Gerritzen, M. A., Reimert, H., Burggraaf, D., & Van de Vis, J. W. (2008). A humane protocol for electro-stunning and killing of Nile tilapia in fresh water. Aquaculture, 275(1-4), 88-95.	A humane protocol for electro-stunning and killing of Nile tilapia in fresh water. Aquaculture, 275(1-4), 88-95.	2008	53		Second opinion	Lambooij, E., Gerritzen, M. A., Reimert, H., Burggraaf, D., & Van de Vis, J. W. (2008). A humane protocol for electro-stunning and killing of Nile tilapia in fresh water. Aquaculture, 275(1-4), 88-95.	Journal article	2008	10.1016/j.aquaculture.2008.01.026	Fish welfare	Oreochromis niloticus	Nile tilapia	Freshwater	Benthopelagic	Not reported	663±204 g	Not reported	N/A	Farmed	Laboratory	Netherlands	51.489605820781414, 4.056197136367492	Observational	Comparison of electrical stunning with different follow up killing method	N/A	Yes	No control; No randomisation: Replication?	5 (1 fish bled in air; 4 fish bled in water)	N/A	5 Not clear?	N/A	N/A	Individual fish were electrostunned side-to-side (perpendicular to the electric field)	Yes	No	No	No	No	N/A	Yes	No	No	Yes	No	No	Prototype: A device that generates a pulsed square wave alternating current was built at IMARES. For stunning a peak voltage of 700 V was applied for 1 s across plate electrodes at 48 cm distance. The waveform of the current consisted of pulse width of 1.6 ms and a period length of 7.5 ms. The applied peak voltage resulted in a peak current of 20 A (43% duty cycle). A duty cycle of 43% implies th…	5 s electrical+bleeding in air OR water 9.3 V/cm; 0.6 A/dm2; 133 Hz Bipolar square	Not clear
Yes	Lambooij, E., Gerritzen, M. A., Reimert, H., Burggraaf, D., & Van de Vis, J. W. (2008). A humane protocol for electro-stunning and killing of Nile tilapia in fresh water. Aquaculture, 275(1-4), 88-95.	A humane protocol for electro-stunning and killing of Nile tilapia in fresh water. Aquaculture, 275(1-4), 88-95.	2008	53		Second opinion	Lambooij, E., Gerritzen, M. A., Reimert, H., Burggraaf, D., & Van de Vis, J. W. (2008). A humane protocol for electro-stunning and killing of Nile tilapia in fresh water. Aquaculture, 275(1-4), 88-95.	Journal article	2008	10.1016/j.aquaculture.2008.01.026	Flesh quality	Oreochromis niloticus	Nile tilapia	Freshwater	Benthopelagic	Not reported	663±204 g	Not reported	N/A	Farmed	Laboratory	Netherlands	51.489605820781414, 4.056197136367492	Quasi-experimental	Comparison between humane and inhumane methods	Comparison between humane and inhumane methods	Yes	Control; No randomisation; Replication?	48 (24 fish electrically stunned and then gill cut and bled; 24 fish gill cut and bled only)	N/A	24? Not clear	N/A	N/A	Fish slid down a chute into an open trough of water in which there is an electric field. The direction of the electric field is parallel to the trough	Unclear	No	No	No	No	N/A	Yes	No	No	Yes	No	No	Prototype: stunner that built by IMARES was tested. In this stunner the fish slid down a chute into an open trough of water in which there is an electric field. The direction of the electric field is parallel to the trough. To provoke immediate loss of consciousness, the fish is exposed to a peak stun first (9.3 V/cm, 0.6 A/dm2, 133 Hz pulsed square wave alternating current, 43% duty cycle in wat…	15 s electrical (peak and maintenance) bleeding+chilling 9.3 V/cm; 0.6 A/dm2; 133 Hz Bipolar square with maintenance stun of 2.3 V/cm; 0.1 A/dm2; 133 Hz	Not clear
Yes (NJ KJ checked)	Lambooij, E., Grimsbø, E., Van de Vis, J. W., Reimert, H. G. M., Nortvedt, R., & Roth, B. (2010). Percussion and electrical stunning of Atlantic salmon (Salmo salar) after dewatering and subsequent effect on brain and heart activities. Aquaculture, 300(1-4), 107-112.	Percussion and electrical stunning of Atlantic salmon (Salmo salar) after dewatering and subsequent effect on brain and heart activities. Aquaculture, 300(1-4), 107-112.	2010	54	54	First data	Lambooij, E., Grimsbø, E., Van de Vis, J. W., Reimert, H. G. M., Nortvedt, R., & Roth, B. (2010). Percussion and electrical stunning of Atlantic salmon (Salmo salar) after dewatering and subsequent effect on brain and heart activities. Aquaculture, 300(1-4), 107-112.	Journal article	2010	10.1016/j.aquaculture.2009.12.022	Fish welfare; Flesh quality	Salmo salar	Atlantic salmon	Diadromous	Benthopelagic	Not reported	stunned with 200Vrms had a mean weight 844±129 g: stunned with 107 Vrms had a mean weight 820±127 g; percussive stunned using automated machine 1360±246g; stunned with 107 Vrms followed by exsanguination had an average weight of 1299±354 g.	Not reported	N/A	Farmed	Laboratory	Norway	60.332954162988, 4.9362747096859305	Observational	Comparison between humane stunning methods	N/A	Yes	No control; No randomisation: Replication?	62	Group 1 (n=25)was used for individual percussion stunning, group 2 (n=34)was used in head to body electrical dry stunning and group 3 (n=3) was used in head to body electrical dry stunning followed by bleeding through cutting the gills to kill them.	62? Each fish represented an experiment	N/A	N/A	Head to body for electrical. Automated percussive: The bolt was fired mid-dorsally on the skull, slightly rostral of the eyes.	Yes	Yes	No	Yes	No	Stansas™ percussive machine from Seaside A/S, Stranda, Norway. Round bedded bolt, 40mm in diameter, connected to a 1.4 kg piston and arm having a 200mm stroke length. Various air pressures ranging from 7 to 10 bars were tested. The bolt was fired mid-dorsally on the skull, slightly rostral of the eyes.	Yes	Yes	No	No	No	No	Stansas2™electrostunner, (Seaside A/S, Stranda, Norway), with one electrode attached to the head and the whole body lying on the other electrode	Head to body electrical stunning followed by percussive stun: (n=9) 200 Vrms (n=9) and 107 Vrms (n=25) coupled AC/DC currents over the head to the body for approximately 530 ms. Head to body followed by exsanguination; n=3 107 Vrms for 5 s.	Not clear
Yes	Lambooij, E., Kloosterboer, R. J., Gerritzen, M. A., & Van de Vis, J. W. (2004). Head-only electrical stunning and bleeding of African catfish (Clarias gariepinus): assessment of loss of consciousness. Animal welfare, 13(1), 71-76.	Head-only electrical stunning and bleeding of African catfish (Clarias gariepinus): assessment of loss of consciousness. Animal welfare, 13(1), 71-76.	2004	55	55	No access	Lambooij, E., Kloosterboer, R. J., Gerritzen, M. A., & Van de Vis, J. W. (2004). Head-only electrical stunning and bleeding of African catfish (Clarias gariepinus): assessment of loss of consciousness. Animal welfare, 13(1), 71-76.	Journal article	2004	Not found	Fish welfare	Clarias gariepinus	North African catfish	Freshwater	Benthopelagic	Not reported	1572±362g	Not reported	N/A	Farmed	Laboratory	Netherlands	N/C	Observational	Comparison between different voltages	N/A	Yes	No control; No randomisation; Replication?	41	N/A	41? Not clear	N/A	N/A	Head-only (tongs each side of head between eye and gill)	Yes	No	No	No	No	N/A	Yes	No	No	No	No	Yes electrical stun using scissor-tongs	Experimental prototype	Stunned at 150, 200, 250, 300, 350 or 600V (50Hz AC) for 1 s	Not clear
Yes	Lambooij, E., Kloosterboer, R. J., Gerritzen, M. A., & Van de Vis, J. W. (2004). Head-only electrical stunning and bleeding of African catfish (Clarias gariepinus): assessment of loss of consciousness. Animal welfare, 13(1), 71-76.	Head-only electrical stunning and bleeding of African catfish (Clarias gariepinus): assessment of loss of consciousness. Animal welfare, 13(1), 71-76.	2004	55		No access	Lambooij, E., Kloosterboer, R. J., Gerritzen, M. A., & Van de Vis, J. W. (2004). Head-only electrical stunning and bleeding of African catfish (Clarias gariepinus): assessment of loss of consciousness. Animal welfare, 13(1), 71-76.	Journal article	2004	Not found	Fish welfare	Clarias gariepinus	North African catfish	Freshwater	Benthopelagic	Not reported	1572±362g	Not reported	N/A	Farmed	Laboratory	Netherlands	N/C	Observational	No comparator	N/A	Yes	No control; No randomisation; Replication?	10	10 fish able to move freely as not restrained because EEG and ECG not recorded	10? Not clear	N/A	N/A	Head-only (tongs each side of head between eye and gill)	Yes	No	No	No	No	N/A	Yes	No	No	No	No	Yes electrical stun using scissor-tongs	Experimental prototype	350V 50Hz for 1s	Not clear
Yes	Lambooij, E., Kloosterboer, R. J., Gerritzen, M. A., & Van de Vis, J. W. (2004). Head-only electrical stunning and bleeding of African catfish (Clarias gariepinus): assessment of loss of consciousness. Animal welfare, 13(1), 71-76.	Head-only electrical stunning and bleeding of African catfish (Clarias gariepinus): assessment of loss of consciousness. Animal welfare, 13(1), 71-76.	2004	55		No access	Lambooij, E., Kloosterboer, R. J., Gerritzen, M. A., & Van de Vis, J. W. (2004). Head-only electrical stunning and bleeding of African catfish (Clarias gariepinus): assessment of loss of consciousness. Animal welfare, 13(1), 71-76.	Journal article	2004	Not found	Fish welfare	Clarias gariepinus	North African catfish	Freshwater	Benthopelagic	Not reported	1572±362g	Not reported	N/A	Farmed	Laboratory	Netherlands	N/C	Quasi-experimental	Comparison between humane and inhumane stunning methods; comparison between humane stunning methods	N/A	Yes	Control; No randomisation; Replication?	14	7 fish electrically stunned followed by gill cut 4 of these at 350V and 3 at 600V; 7 fish gill cut only	Not clear	N/A	N/A	Head-only (tongs each side of head between eye and gill)	Yes	No	No	No	No	N/A	Yes	No	No	No	No	Yes electrical stun using scissor-tongs	Experimental prototype	Stunned at 350V or 600V for 1s	Not clear
Yes	Lambooij, E., Kloosterboer, R. J., Gerritzen, M. A., & Van de Vis, J. W. (2006a). Assessment of electrical stunning in fresh water of African Catfish (Clarias gariepinus) and chilling in ice water for loss of consciousness and sensibility. Aquaculture, 254(1-4), 388-395.	Assessment of electrical stunning in fresh water of African Catfish (Clarias gariepinus) and chilling in ice water for loss of consciousness and sensibility. Aquaculture, 254(1-4), 388-395.	2006	56	56	First data	Lambooij, E., Kloosterboer, R. J., Gerritzen, M. A., & Van de Vis, J. W. (2006). Assessment of electrical stunning in fresh water of African Catfish (Clarias gariepinus) and chilling in ice water for loss of consciousness and sensibility. Aquaculture, 254(1-4), 388-395.	Journal article	2006	10.1016/j.aquaculture.2005.10.027	Fish welfare	Clarias gariepinus	North African catfish	Freshwater	Benthopelagic	Not reported	1536±290 g for electrically stunned fish that were decapitated; 1738±441 g for live chilling fish wirh EEG & ECG fitted; 2422±484 g live chilling but no EEG or ECG; 1765±178 g control fish	Not reported	N/A	Farmed	Laboratory	Netherlands	N/C	Quasi-experimental	Comparison of humane and inhumane methods; Comparison of different voltages and stun durations	N/A	Yes	Control; No randomisation; Replication?	Not clear	N/A	Not clear	N/A	N/A	an individual was placed between a bottom and top plate electrode of 648 cm2 each at 16 cm distance	Yes	No	No	No	No	N/A	Yes	No	No	Yes	No	No	Experimental prototype: Plexiglas box filled with (size 50×20×70 cm) freshwater tap water (876 μS conductivity).	Applying set voltages 250, 300 and 350V (50 Hz, sinusoidal, a.c.) for 1 s; 300 V for 10 s; 300 V for 1 s followed by 100 V for 5 min; 300 V for 1 s followed by 50V for 5 min; 300 V for 10 s followed by decapitation after approximately 36 s	Not clear
Yes	Lambooij, E., Kloosterboer, R.J., Pieterse, C., Gerritzen, M.A. and Van de Vis, J.W., 2003. Stunning of farmed African catfish (Clarias gariepinus) using a captive needle pistol; assessment of welfare aspects. Aquaculture Research, 34(14), pp.1353-1358.	Stunning of farmed African catfish (Clarias gariepinus) using a captive needle pistol; assessment of welfare aspects. Aquaculture Research, 34(14), pp.1353-1358.	2003	57	57	Missed in searches & found in HSA 2018 was in potentially humane studies	Lambooij, E., Kloosterboer, R.J., Pieterse, C., Gerritzen, M.A. and Van de Vis, J.W., 2003. Stunning of farmed African catfish (Clarias gariepinus) using a captive needle pistol; assessment of welfare aspects. Aquaculture Research, 34(14), pp.1353-1358.	Journal article	2003	Not found	Fish welfare	Clarias gariepinus	North African catfish	Freshwater	Benthopelagic	Not reported	Captive needle only: between 1083±125 g and 1688±264 g (latter weight is the fish that were electrically stunned in an exp not reported here and allowed to recover before being stunned by captive needle in this exp) ; Captive needle followed by immersion in ice water: 1704±273 g.	Not reported	Males & females	Farmed	Laboratory	Netherlands	N/C	Observational	No comparator	N/A	Yes	No control; No randomisation; Replicated	48 (I think only 7 of te 48 were captive needle followed by and ice water, the remainder were captive needle only)	N/A	4? (10 animals tested per day)	N/A	N/A	N/A	N/A	No	No	No	No	N/A	No	No	No	No	No	No	N/A	N/A	N/A
Yes	Lambooij, E., Pilarczyk, M., Bialowas, H., Van den Boogaart, J. G. M., & Van de Vis, J. W. (2007). Electrical and percussive stunning of the common carp (Cyprinus carpio L.): Neurological and behavioural assessment. Aquacultural engineering, 37(2), 171-179.	Electrical and percussive stunning of the common carp (Cyprinus carpio L.): Neurological and behavioural assessment. Aquacultural engineering, 37(2), 171-179.	2007	58	58	First data	Lambooij, E., Pilarczyk, M., Bialowas, H., Van den Boogaart, J. G. M., & Van de Vis, J. W. (2007). Electrical and percussive stunning of the common carp (Cyprinus carpio L.): Neurological and behavioural assessment. Aquacultural engineering, 37(2), 171-179.	Journal article	2007	10.1016/j.aquaeng.2007.04.004	Fish welfare	Cyprinus carpio	Common carp	Freshwater	Benthopelagic	Not reported	Group1:1469±304g; Group 2: 1236±275g	Not reported	N/A	Farmed	Laboratory	Poland	52.30995691702866, 21.0185492471448	Observational	Comparison of different voltages	N/A	Yes	No control; No randomisation; Replication?	13	carp represents an experiment	13? Not clear	N/A	N/A	Head only	Yes	No	No	No	No	N/A	Yes	No	No	No	No	Yes	Scissor-model stunning tongs with steel electrodes. Each electrode consisted of a cylinder with a base diameter of 7.0 mm and a height of 5.5 mm equipped with a rim of 1.5 mm long spikes. The electrodes were placed on each side of the head between the eye and opening of the gill.	250, 125 or 175 V (50 Hz, a.c.) for 1s	Not clear
Yes	Lambooij, E., Pilarczyk, M., Bialowas, H., Van den Boogaart, J. G. M., & Van de Vis, J. W. (2007). Electrical and percussive stunning of the common carp (Cyprinus carpio L.): Neurological and behavioural assessment. Aquacultural engineering, 37(2), 171-179.	Electrical and percussive stunning of the common carp (Cyprinus carpio L.): Neurological and behavioural assessment. Aquacultural engineering, 37(2), 171-179.	2007	58		First data	Lambooij, E., Pilarczyk, M., Bialowas, H., Van den Boogaart, J. G. M., & Van de Vis, J. W. (2007). Electrical and percussive stunning of the common carp (Cyprinus carpio L.): Neurological and behavioural assessment. Aquacultural engineering, 37(2), 171-179.	Journal article	2007	10.1016/j.aquaeng.2007.04.004	Fish welfare	Cyprinus carpio	Common carp	Freshwater	Benthopelagic	Not reported		Not reported	N/A	Farmed	Laboratory	Poland	52.30995691702866, 21.0185492471448	Observational	No comparator	N/A	Yes	No control; No randomisation; Replication?	25	carp represents an experiment	25? Not clear	N/A	N/A	Whole body	Unclear	No	No	No	No	N/A	Yes	No	No	Yes	No	No	Plexiglas1 box (size 50 cm x 20 cm x 70 cm) filled with tap water at 13.8C. The bottom and top plate electrodes had an area of 648 cm2 each and were placed at 16 cm distance.	100 V (electrode distance 16 cm; 50 Hz, a.c., sinusoidal) for 1 s	Not clear
Yes	Lambooij, E., Pilarczyk, M., Bialowas, H., Van den Boogaart, J. G. M., & Van de Vis, J. W. (2007). Electrical and percussive stunning of the common carp (Cyprinus carpio L.): Neurological and behavioural assessment. Aquacultural engineering, 37(2), 171-179.	Electrical and percussive stunning of the common carp (Cyprinus carpio L.): Neurological and behavioural assessment. Aquacultural engineering, 37(2), 171-179.	2007	58		First data	Lambooij, E., Pilarczyk, M., Bialowas, H., Van den Boogaart, J. G. M., & Van de Vis, J. W. (2007). Electrical and percussive stunning of the common carp (Cyprinus carpio L.): Neurological and behavioural assessment. Aquacultural engineering, 37(2), 171-179.	Journal article	2007	10.1016/j.aquaeng.2007.04.004	Fish welfare	Cyprinus carpio	Common carp	Freshwater	Benthopelagic	Not reported		Not reported	N/A	Farmed	Laboratory	Poland	52.30995691702866, 21.0185492471448	Observational	No comparator	N/A	Yes	No control; No randomisation; Replication?	23	carp represents an experiment	23? Not clear	N/A	N/A	Whole body	Unclear	No	No	No	No	N/A	Yes	No	No	Yes	No	No	Plexiglas1 box (size 50 cm x 20 cm x 70 cm) filled with tap water at 13C. The bottom and top plate electrodes had an area of 648 cm2 each and were placed at 16 cm distance.	400 V (electrode distance 16 cm; 50 Hz, a.c., sinusoidal) for 5 s	Not clear
Yes	Lambooij, E., Pilarczyk, M., Bialowas, H., Van den Boogaart, J. G. M., & Van de Vis, J. W. (2007). Electrical and percussive stunning of the common carp (Cyprinus carpio L.): Neurological and behavioural assessment. Aquacultural engineering, 37(2), 171-179.	Electrical and percussive stunning of the common carp (Cyprinus carpio L.): Neurological and behavioural assessment. Aquacultural engineering, 37(2), 171-179.	2007	58		First data	Lambooij, E., Pilarczyk, M., Bialowas, H., Van den Boogaart, J. G. M., & Van de Vis, J. W. (2007). Electrical and percussive stunning of the common carp (Cyprinus carpio L.): Neurological and behavioural assessment. Aquacultural engineering, 37(2), 171-179.	Journal article	2007	10.1016/j.aquaeng.2007.04.004	Fish welfare	Cyprinus carpio	Common carp	Freshwater	Benthopelagic	Not reported		Not reported	N/A	Farmed	Laboratory	Poland	52.30995691702866, 21.0185492471448	Observational	No comparator	N/A	Yes	No control; No randomisation; Replication?	22	carp represents an experiment	22? Not clear	N/A	N/A	N/A	N/A	Yes	No	No	Yes	Modified tacker a rounded nylon cylinder of 60 g was fired middorsaly on the skull, slightly rostral of the eyes. The air pressure to shoot the projectile was 7.5 bar.	No	No	No	No	No	No	Prototype: Modified tacker a rounded nylon cylinder of 60 g was fired middorsaly on the skull, slightly rostral of the eyes. The air pressure to shoot the projectile was 7.5 bar.	The air pressure to shoot the projectile was 7.5 bar.	N/A
Yes	Lambooij, E., Van de Vis, J. W., Kloosterboer, R. J., & Pieterse, C. (2002b). Evaluation of captive needle stunning of farmed eel (Anguilla anguilla L.): suitability for humane slaughter. Aquaculture, 212(1-4), 141-148.	Evaluation of captive needle stunning of farmed eel (Anguilla anguilla L.): suitability for humane slaughter. Aquaculture, 212(1-4), 141-148.	2002	59	59	First data	Lambooij, E., Van de Vis, J. W., Kloosterboer, R. J., & Pieterse, C. (2002). Evaluation of captive needle stunning of farmed eel (Anguilla anguilla L.): suitability for humane slaughter. Aquaculture, 212(1-4), 141-148.	Journal article	2002	https://doi.org/10.1016/S0044-8486(01)00872-9	Fish welfare	Anguilla anguilla	European eel	Diadromous	Demersal	Not reported	700-800g	Not reported	N/A	Farmed	Laboratory	Netherlands	N/C	Observational	No comparator	N/A	Yes	No control: Randomised; Replication	53	N/A	3? (approx 15 fish per day therefore roughly 3 reps)	N/A	N/A	N/A	N/A	No	No	No	No	N/A	No	No	No	No	No	No	N/A	N/A	N/A
Yes	Lambooij, E., Van de Vis, J. W., Kloosterboer, R. J., & Pieterse, C. (2002c). Evaluation of head‐only and head‐to‐tail electrical stunning of farmed eels (Anguilla anguilla, L.) for the development of a humane slaughter method. Aquaculture Research, 33(5), 323-331.	Evaluation of head‐only and head‐to‐tail electrical stunning of farmed eels (Anguilla anguilla, L.) for the development of a humane slaughter method. Aquaculture Research, 33(5), 323-331.	2002	60	60	First data	Lambooij, E., Van de Vis, J. W., Kloosterboer, R. J., & Pieterse, C. (2002). Evaluation of head‐only and head‐to‐tail electrical stunning of farmed eels (Anguilla anguilla, L.) for the development of a humane slaughter method. Aquaculture Research, 33(5), 323-331.	Journal article	2002	https://doi.org/10.1046/j.1365-2109.2002.00661.x	Fish welfare	Anguilla anguilla	European eel	Diadromous	Demersal	Not reported	700-800g	Not reported	N/A	Farmed	Laboratory	Netherlands	N/C	Observational	Comparison between different voltages	N/A	Yes	No control: Randomised; Replication?	40	N/A	2? approx 15 fish per day therefore roughly 2 reps)	N/A	N/A	Head only	Yes	No	No	No	No	N/A	Yes	No	No	No	No	Yes electric tongs	Protype tongs	Three voltages tested at 50Hz a.c. for 1 second: 150V, 200V, 250V	Not clear
Yes	Lambooij, E., Van de Vis, J. W., Kloosterboer, R. J., & Pieterse, C. (2002c). Evaluation of head‐only and head‐to‐tail electrical stunning of farmed eels (Anguilla anguilla, L.) for the development of a humane slaughter method. Aquaculture Research, 33(5), 323-331.	Evaluation of head‐only and head‐to‐tail electrical stunning of farmed eels (Anguilla anguilla, L.) for the development of a humane slaughter method. Aquaculture Research, 33(5), 323-331.	2002	60		First data	Lambooij, E., Van de Vis, J. W., Kloosterboer, R. J., & Pieterse, C. (2002). Evaluation of head‐only and head‐to‐tail electrical stunning of farmed eels (Anguilla anguilla, L.) for the development of a humane slaughter method. Aquaculture Research, 33(5), 323-331.	Journal article	2002	https://doi.org/10.1046/j.1365-2109.2002.00661.x	Fish welfare	Anguilla anguilla	European eel	Diadromous	Demersal	Not reported	700-800g	Not reported	N/A	Farmed	Laboratory	Netherlands	N/C	Observational	No comparator	N/A	Yes	No control: Randomised; Replication?	7	N/A	7? Not clear	N/A	N/A	Head only	Yes	No	No	No	No	N/A	Yes	No	No	No	No	Yes electric tongs	Protype tongs	250V (50Hza.c.) 1s	Not clear
Yes	Lambooij, E., Van de Vis, J. W., Kloosterboer, R. J., & Pieterse, C. (2002c). Evaluation of head‐only and head‐to‐tail electrical stunning of farmed eels (Anguilla anguilla, L.) for the development of a humane slaughter method. Aquaculture Research, 33(5), 323-331.	Evaluation of head‐only and head‐to‐tail electrical stunning of farmed eels (Anguilla anguilla, L.) for the development of a humane slaughter method. Aquaculture Research, 33(5), 323-331.	2002	60		First data	Lambooij, E., Van de Vis, J. W., Kloosterboer, R. J., & Pieterse, C. (2002). Evaluation of head‐only and head‐to‐tail electrical stunning of farmed eels (Anguilla anguilla, L.) for the development of a humane slaughter method. Aquaculture Research, 33(5), 323-331.	Journal article	2002	https://doi.org/10.1046/j.1365-2109.2002.00661.x	Fish welfare	Anguilla anguilla	European eel	Diadromous	Demersal	Not reported	700-800g	Not reported	N/A	Farmed	Laboratory	Netherlands	N/C	Observational	No comparator	N/A	Yes	No control: Randomised; Replication?	15	N/A	Not clear	N/A	N/A	Head to tail	Yes	No	No	No	No	N/A	Yes	No	No	No	No	Yes electric tongs	Protype tongs	250V (50Hza.c.) 3s followed by 50V (50Hza.c.) for 5 minutes	Not clear
Yes	Lambooij, E., Van de Vis, J. W., Kloosterboer, R. J., & Pieterse, C. (2002c). Evaluation of head‐only and head‐to‐tail electrical stunning of farmed eels (Anguilla anguilla, L.) for the development of a humane slaughter method. Aquaculture Research, 33(5), 323-331.	Evaluation of head‐only and head‐to‐tail electrical stunning of farmed eels (Anguilla anguilla, L.) for the development of a humane slaughter method. Aquaculture Research, 33(5), 323-331.	2002	60		First data	Lambooij, E., Van de Vis, J. W., Kloosterboer, R. J., & Pieterse, C. (2002). Evaluation of head‐only and head‐to‐tail electrical stunning of farmed eels (Anguilla anguilla, L.) for the development of a humane slaughter method. Aquaculture Research, 33(5), 323-331.	Journal article	2002	https://doi.org/10.1046/j.1365-2109.2002.00661.x	Fish welfare	Anguilla anguilla	European eel	Diadromous	Demersal	Not reported	700-800g	Not reported	N/A	Farmed	Laboratory	Netherlands	N/C	Observational	No comparator	N/A	Yes	No control: Randomised; Replication?	9	N/A	9? Not clear	N/A	N/A	Head to tail	Yes	No	No	No	No	N/A	Yes	No	No	No	No	Yes electric tongs	Protype tongs	250V (50Hza.c.) 3s followed by 50V (50Hza.c.) for 5 minutes	Not clear
Yes	Lambooij, E., Van De Vis, J. W., Kuhlmann, H., Münkner, W., Oehlenschläger, J., Kloosterboer, R. J., & Pieterse, C. (2002a). A feasible method for humane slaughter of eel (Anguilla anguilla L.): electrical stunning in fresh water prior to gutting. Aquaculture Research, 33(9), 643-652.	A feasible method for humane slaughter of eel (Anguilla anguilla L.): electrical stunning in fresh water prior to gutting. Aquaculture Research, 33(9), 643-652.	2002	61	61	First data	Lambooij, E., Van De Vis, J. W., Kuhlmann, H., Münkner, W., Oehlenschläger, J., Kloosterboer, R. J., & Pieterse, C. (2002). A feasible method for humane slaughter of eel (Anguilla anguilla L.): electrical stunning in fresh water prior to gutting. Aquaculture Research, 33(9), 643-652.	Journal article	2002	https://doi.org/10.1046/j.1365-2109.2002.00677.x	Fish welfare	Anguilla anguilla	European eel	Diadromous	Demersal	Silvering stage	700-800g	Not reported	N/A	Farmed	Laboratory	Netherlands	51.947268348370216, 5.691329526401252	Observational	No comparator	N/A	Yes	No control; No randomisation; Replication	39	N/A	2? (approx 15 fish per day yested)	N/A	N/A	Unclear	Unclear	No	No	No	No	N/A	Yes	No	No	Yes	No	No	Prototype: Plexiglas box filled with tap water bottom and top plate electrodes measued an area of 2450cm2.	50V (50Hz a.c.) for 1 s but if not stunned at this voltage the voltage was increaaed to 200V (50Hz)	Not clear
Yes	Lambooij, E., Van De Vis, J. W., Kuhlmann, H., Münkner, W., Oehlenschläger, J., Kloosterboer, R. J., & Pieterse, C. (2002a). A feasible method for humane slaughter of eel (Anguilla anguilla L.): electrical stunning in fresh water prior to gutting. Aquaculture Research, 33(9), 643-652.	A feasible method for humane slaughter of eel (Anguilla anguilla L.): electrical stunning in fresh water prior to gutting. Aquaculture Research, 33(9), 643-652.	2002	61		First data	Lambooij, E., Van De Vis, J. W., Kuhlmann, H., Münkner, W., Oehlenschläger, J., Kloosterboer, R. J., & Pieterse, C. (2002). A feasible method for humane slaughter of eel (Anguilla anguilla L.): electrical stunning in fresh water prior to gutting. Aquaculture Research, 33(9), 643-652.	Journal article	2002	https://doi.org/10.1046/j.1365-2109.2002.00677.x	Fish welfare	Anguilla anguilla	European eel	Diadromous	Demersal	Silvering stage	700-800g	Not reported	N/A	Farmed	Fish farm	Netherlands	N/C	Observational	Comparison of different stun durations	N/A	Yes	No control; No randomisation; No replication	5	N/A	None?	N/A	N/A	Unclear	Unclear	No	No	No	No	N/A	Yes	No	No	Yes	No	No	Prototype: Plexiglas box filled with tap water bottom and top plate electrodes measued an area of 2450cm2.	50V (50Hz) for 3, 10, 20, 30, 60s	Not clear
Yes	Lambooij, E., Van De Vis, J. W., Kuhlmann, H., Münkner, W., Oehlenschläger, J., Kloosterboer, R. J., & Pieterse, C. (2002a). A feasible method for humane slaughter of eel (Anguilla anguilla L.): electrical stunning in fresh water prior to gutting. Aquaculture Research, 33(9), 643-652.	A feasible method for humane slaughter of eel (Anguilla anguilla L.): electrical stunning in fresh water prior to gutting. Aquaculture Research, 33(9), 643-652.	2002	61		First data	Lambooij, E., Van De Vis, J. W., Kuhlmann, H., Münkner, W., Oehlenschläger, J., Kloosterboer, R. J., & Pieterse, C. (2002). A feasible method for humane slaughter of eel (Anguilla anguilla L.): electrical stunning in fresh water prior to gutting. Aquaculture Research, 33(9), 643-652.	Journal article	2002	https://doi.org/10.1046/j.1365-2109.2002.00677.x	Fish welfare	Anguilla anguilla	European eel	Diadromous	Demersal	Silvering stage	700-800g	Not reported	N/A	Farmed	Fish farm	Netherlands	N/C	Observational	No comparator	N/A	Yes	No control; No randomisation; Replication?	18	N/A	Not clear	N/A	N/A	Unclear	Unclear	No	No	No	No	N/A	Yes	No	No	Yes	No	No	Prototype: Plexiglas box filled with tap water bottom and top plate electrodes measued an area of 2450cm2.	200V (50Hz) for 1 s followed by 50V (50Hz) for 5 minutes with N gas pumped through water	Not clear
Yes	Lambooij, E., van de Vis, J.W., Kloosterboer, R.J. and Pieterse, C., 2000. Assessment of electrical and mechanical stunning of farmed eel (Anguilla anguilla L.). In Meat diversifies meals: proceedings of the 46th International Congress of Meat Science and Technology, Argentina, 2000. Vol. 1.-[Sl]:[sn], 2000 (pp. 370-371).	Assessment of electrical and mechanical stunning of farmed eel (Anguilla anguilla L.). In Meat diversifies meals: proceedings of the 46th International Congress of Meat Science and Technology, Argentina, 2000. Vol. 1.-[Sl]:[sn], 2000 (pp. 370-371).	2000	62	62	Should have been included first round	Lambooij, E., van de Vis, J.W., Kloosterboer, R.J. and Pieterse, C., 2000. Assessment of electrical and mechanical stunning of farmed eel (Anguilla anguilla L.). In Meat diversifies meals: proceedings of the 46th International Congress of Meat Science and Technology, Argentina, 2000. Vol. 1.-[Sl]:[sn], 2000 (pp. 370-371).	Conference article	2000	Not found	Fish welfare	Anguilla anguilla	European eel	Diadromous	Demersal	Not reported	700-800g	Not reported	N/A	Farmed	Laboratory	Netherlands	N/C	Observational	Comparison between different stunning voltages	N/A	No	No control; No randomisation; Replication?	49 (6 eels at 150V; 3 eels at 200V; 40 eels at 250V)	N/A	Not clear	N/A	N/A	Head only	Yes	No	No	No	No	N/A	Yes	No	No	No	No	Yes electric tongs	Prototype	Three voltages tested at 50Hz for 1 s: 150V, 200V, 250V	Not clear
Yes	Lambooij, E., van de Vis, J.W., Kloosterboer, R.J. and Pieterse, C., 2000. Assessment of electrical and mechanical stunning of farmed eel (Anguilla anguilla L.). In Meat diversifies meals: proceedings of the 46th International Congress of Meat Science and Technology, Argentina, 2000. Vol. 1.-[Sl]:[sn], 2000 (pp. 370-371).	Assessment of electrical and mechanical stunning of farmed eel (Anguilla anguilla L.). In Meat diversifies meals: proceedings of the 46th International Congress of Meat Science and Technology, Argentina, 2000. Vol. 1.-[Sl]:[sn], 2000 (pp. 370-371).	2000	62		Should have been included first round	Lambooij, E., van de Vis, J.W., Kloosterboer, R.J. and Pieterse, C., 2000. Assessment of electrical and mechanical stunning of farmed eel (Anguilla anguilla L.). In Meat diversifies meals: proceedings of the 46th International Congress of Meat Science and Technology, Argentina, 2000. Vol. 1.-[Sl]:[sn], 2000 (pp. 370-371).	Conference article	2000	Not found	Fish welfare	Anguilla anguilla	European eel	Diadromous	Demersal	Not reported	700-800g	Not reported	N/A	Farmed	Laboratory	Netherlands	N/C	Observational	Comparison between humane methods	N/A	No	No control; No randomisation; Replication?	31 (15 eels captive needle, 16 eels 250V for 3 s followed by 50V for 5 mins)	N/A	Not clear	N/A	N/A	Head and tail	Yes	No	No	No	No	N/A	Yes	No	No	No	No	Yes electric tongs	Prototype	250V, for 3 s followed by 50V for 5 minutes	Not clear
Yes	Lambooij, E., vd Vis, J. W., Kloosterboer, R. J., & Gerritzen, M. A. (2002d). Neural, physiological and behavioural observations after head-only electrical and captive needle stunning of African catfish (Clarias gariepinus). In International Congress of Meat Science and Technology: ICoMST, Rome, 2002.-[Sl]:[sn], 2002 (pp. 688-689).	Neural, physiological and behavioural observations after head-only electrical and captive needle stunning of African catfish (Clarias gariepinus). In International Congress of Meat Science and Technology: ICoMST, Rome, 2002.-[Sl]:[sn], 2002 (pp. 688-689).	2002	63	63	First data	Lambooij, E., vd Vis, J. W., Kloosterboer, R. J., & Gerritzen, M. A. (2002). Neural, physiological and behavioural observations after head-only electrical and captive needle stunning of African catfish (Clarias gariepinus). In International Congress of Meat Science and Technology: ICoMST, Rome, 2002.-[Sl]:[sn], 2002 (pp. 688-689).	Conference	2002	Not found	Fish welfare	Clarias gariepinus	North African catfish	Freshwater	Benthopelagic	Not reported	Electrical stunning: 900-2100 g; Captive needle 900-2000 g	Not reported	N/A	Farmed	Laboratory	Netherlands	N/C	Observational	Comparison between humane methods; Comparison of different voltages	N/A	No	No control; No randomisation; No replication	59 (38 electrically stunned and recovered, 21 of the fish stunned for 2nd time and killed by captive needle; 21 additional fish killed by captive needle alone)	N/A	Not clear	N/A	N/A	Head-first	Yes	No	No	No	No	N/A	Yes	No	No	No	Yes	No	Experimental? No information reported	150, 200, 270, 320 or 350V, 50Hz a.c. for 1 s	Not clear
Yes	Lines, J. and Kestin, S., 2004. Electrical stunning of fish: the relationship between the electric field strength and water conductivity. Aquaculture, 241(1-4), pp.219-234.	Electrical stunning of fish: the relationship between the electric field strength and water conductivity. Aquaculture, 241(1-4), pp.219-234.	2004	64	64	Found in HSA review for farmed fish 2018	Lines, J. and Kestin, S., 2004. Electrical stunning of fish: the relationship between the electric field strength and water conductivity. Aquaculture, 241(1-4), pp.219-234.	Journal article	2004	N/C	Fish welfare	Oncorhynchus mykiss	Rainbow trout	Diadromous	Benthopelagic	Not reported	384± 60g	Not reported	N/A	Farmed	Fish farm	UK	N/C	Observational	Comparison of electrical stunning at different water conductivities and stun durations	N/A	Yes	No control; No randomisation; Replication?	Not clear	N/A	Not clear	N/A	N/A	head-tail axis perpendicular to direction of electric field	Yes	No	No	No	No	N/A	Yes	No	No	Yes	No	No	Experimental prototype: cuboid, 40 cm long, 15 cm wide and with a water depth of approximately 15 cm. Sheet electrodes covered the two large sides of the tank.	1000Hz sinusoidal, 1.1-6.3V/cm rms for 15, 30 or 60 s at differing water conductivity 50, 10, 160, 300, 500 or 1000 μS/cm	Not clear
Yes	Lines, J. and Spence, J., 2008. Humane slaughter of farmed Arctic charr. Scientific Report on COST-STSM-867-3312 and COST-STSM-867-3473.	Humane slaughter of farmed Arctic charr. Scientific Report on COST-STSM-867-3312 and COST-STSM-867-3473.	2008	65	65	Missed but found in HSA 2018 report	Lines, J. and Spence, J., 2008. Humane slaughter of farmed Arctic charr. Scientific Report on COST-STSM-867-3312 and COST-STSM-867-3473.	Scientific report	2008	Not found	Fish welfare; Flesh quality	Salvelinus alpinus	Arctic char	Diadromous	Benthopelagic	Not reported	690 ± 140g	367±25 mm	N/A	Farmed	Fish farm	Sweden	65° 25’ 60N, 16° 15’ 0E	Observational	Comparison of different electrical stunning parameters	Comparison of different electrical stunning parameters	No	No control; No randomisation; Replication?	270	N/A	Not clear	N/A	N/A	Not clear	Unclear	No	No	No	No	N/A	Yes	No	No	Yes	No	No	Experimental prototype: stun tank measuring 69cm long and 20cm wide with sheet electrodes at each end. The electric field used to stun the fish was a stable bipolar square wave electric field operating at frequencies of either 125Hz or 1000Hz. The power supply used was programmed to deliver the electric field for measured time durations, including 1 second, 20s and 30s. The fish were stunned in w…	Stable bipolar square wave electric field operating at frequencies of either 125Hz or 1000Hz. The power supply used was programmed to deliver the electric field for measured time durations, including 1 second, 20s and 30s. The fish were stunned in water ranging in conductivity from 250μS/cm to 5000 μS/cm using electric fields ranging in strength from 3 V/cm to 10 V/cm.	Not clear
Yes	Lines, J., & Kestin, S. (2005). Electric stunning of trout: power reduction using a two-stage stun. Aquacultural Engineering, 32(3-4), 483-491.	Electric stunning of trout: power reduction using a two-stage stun. Aquacultural Engineering, 32(3-4), 483-491.	2005	66	66	First data	Lines, J., & Kestin, S. (2005). Electric stunning of trout: power reduction using a two-stage stun. Aquacultural Engineering, 32(3-4), 483-491.	Journal article	2005	10.1016/j.aquaeng.2004.09.007	Fish welfare	Oncorhynchus mykiss	Rainbow trout	Diadromous	Benthopelagic	Not reported	384 ± 60 g	Not reported	N/A	Farmed	Fish farm	UK	51.46644577502853, -2.585260779259832	Observational	Comparison between electrical stunning durations	N/A	Yes	No control; No randomisation; Replicated	120	N/A	4	N/A	N/A	Fish orientated parallel to electrodes	Yes	No	No	No	No	N/A	Yes	No	No	Yes	No	No	Experimental prototype: stunning tank had a rectangular cross section, 40 cm long and 15 cm wide, and a water depth of 15 cm. Sheet electrodes covered the two largest sides of the tank.	2.5V/cm for 2, 5, 10, 20, 30 or 60 s	Not clear
Yes	Lines, J., & Kestin, S. (2005). Electric stunning of trout: power reduction using a two-stage stun. Aquacultural Engineering, 32(3-4), 483-491.	Electric stunning of trout: power reduction using a two-stage stun. Aquacultural Engineering, 32(3-4), 483-491.	2005	66		First data	Lines, J., & Kestin, S. (2005). Electric stunning of trout: power reduction using a two-stage stun. Aquacultural Engineering, 32(3-4), 483-491.	Journal article	2005	10.1016/j.aquaeng.2004.09.007	Fish welfare	Oncorhynchus mykiss	Rainbow trout	Diadromous	Benthopelagic	Not reported	384 ± 60 g	Not reported	N/A	Farmed	Fish farm	UK	51.46644577502853, -2.585260779259832	Observational	Comparison between electrical stunning durations	N/A	Yes	No control; No randomisation; Replication?	20 (10 fish at 2 s stun and 10 fish for 5 s stun)	N/A	Not clear	N/A	N/A	Fish orientated parallel to electrodes	Yes	No	No	No	No	N/A	Yes	No	No	Yes	No	No	Experimental prototype: stunning tank had a rectangular cross section, 40 cm long and 15 cm wide, and a water depth of 15 cm. Sheet electrodes covered the two largest sides of the tank.	1000Hz, 1V/cm for 2 or 5 s	Not clear
Yes	Lines, J., & Kestin, S. (2005). Electric stunning of trout: power reduction using a two-stage stun. Aquacultural Engineering, 32(3-4), 483-491.	Electric stunning of trout: power reduction using a two-stage stun. Aquacultural Engineering, 32(3-4), 483-491.	2005	66		First data	Lines, J., & Kestin, S. (2005). Electric stunning of trout: power reduction using a two-stage stun. Aquacultural Engineering, 32(3-4), 483-491.	Journal article	2005	10.1016/j.aquaeng.2004.09.007	Fish welfare	Oncorhynchus mykiss	Rainbow trout	Diadromous	Benthopelagic	Not reported	384 ± 60 g	Not reported	N/A	Farmed	Fish farm	UK	51.46644577502853, -2.585260779259832	Observational	Comparison between electrical stunning field strengths	N/A	Yes	No control; No randomisation; Replication?	60	N/A	Not clear	N/A	N/A	Fish orientated parallel to electrodes	Yes	No	No	No	No	N/A	Yes	No	No	Yes	No	No	Experimental prototype: stunning tank had a rectangular cross section, 40 cm long and 15 cm wide, and a water depth of 15 cm. Sheet electrodes covered the two largest sides of the tank.	1000Hz, 2.5V/cm for 2 s followed by reducing electrical field to 1.0, 0.5 or 0.25V/cm	Not clear
Yes	Lines, J., & Kestin, S. (2005). Electric stunning of trout: power reduction using a two-stage stun. Aquacultural Engineering, 32(3-4), 483-491.	Electric stunning of trout: power reduction using a two-stage stun. Aquacultural Engineering, 32(3-4), 483-491.	2005	66		First data	Lines, J., & Kestin, S. (2005). Electric stunning of trout: power reduction using a two-stage stun. Aquacultural Engineering, 32(3-4), 483-491.	Journal article	2005	10.1016/j.aquaeng.2004.09.007	Fish welfare	Oncorhynchus mykiss	Rainbow trout	Diadromous	Benthopelagic	Not reported	384 ± 60 g	Not reported	N/A	Farmed	Fish farm	UK	51.46644577502853, -2.585260779259832	Observational	Comparison between 2 stage electrical stun and one stage electrical stun and stun frequency and duration	N/A	Yes	No control; No randomisation; Replication?	Not clear	N/A	Not clear	N/A	N/A	Fish orientated parallel to electrodes	Yes	No	No	No	No	N/A	Yes	No	No	Yes	No	No	Experimental prototype: stunning tank had a rectangular cross section, 40 cm long and 15 cm wide, and a water depth of 15 cm. Sheet electrodes covered the two largest sides of the tank.	2.5 followed by 1V/cm (2-stage stun) compared to single stage stun 1.3, 1.8 or 2.3V/cm, for 30 or 60 s, 50Hz or 1000Hz maintenance field	Not clear
Yes	Lines, J., & Kestin, S. (2005). Electric stunning of trout: power reduction using a two-stage stun. Aquacultural Engineering, 32(3-4), 483-491.	Electric stunning of trout: power reduction using a two-stage stun. Aquacultural Engineering, 32(3-4), 483-491.	2005	66		First data	Lines, J., & Kestin, S. (2005). Electric stunning of trout: power reduction using a two-stage stun. Aquacultural Engineering, 32(3-4), 483-491.	Journal article	2005	10.1016/j.aquaeng.2004.09.007	Fish welfare	Oncorhynchus mykiss	Rainbow trout	Diadromous	Benthopelagic	Not reported	384 ± 60 g	Not reported	N/A	Farmed	Fish farm	UK	51.46644577502853, -2.585260779259832	Quasi-experimental	N/A	Comparison between humane and inhumane method; Comparison between different electrical parameters	Yes	Control; No randomisation; Replication?	400	100 fish per method: Asphyxiation (control to imitate current industry practice); A single-stage electric stun using a 60 s exposure to a 2.5 V/cm, 1000 Hz electric field; _ A two-stage electric stun comprising 2 s exposure to a 2.5 V/cm, 1000 Hz stun initiation field followed immediately by 58 s exposure to a 1 V/cm, 50 Hz stun maintenance field (the proposed two-stage stun method); _ A two-stag…	Not clear	N/A	N/A	Fish orientated parallel to electrodes	Yes	No	No	No	No	N/A	Yes	No	No	Yes	No	No	Experimental prototype: stunning tank had a rectangular cross section, 40 cm long and 15 cm wide, and a water depth of 15 cm. Sheet electrodes covered the two largest sides of the tank.	A single-stage electric stun using a 60 s exposure to a 2.5 V/cm, 1000 Hz electric field; _ A two-stage electric stun comprising 2 s exposure to a 2.5 V/cm, 1000 Hz stun initiation field followed immediately by 58 s exposure to a 1 V/cm, 50 Hz stun maintenance field (the proposed two-stage stun method); _ A two-stage 50 Hz electric stun comprising a 2 s exposure to a 2.5 V/cm, 50 Hz stun initiati…	Not clear
Yes NB. This paper summarises welfare results by Robb et al 2002 coded No. 88 and provides results for flesh qulaity. Only quality has been coded here.	Lines, J., Robb, D. H., Kestin, S. C., Crook, S. C., & Benson, T. (2003). Electric stunning: a humane slaughter method for trout. Aquacultural Engineering, 28(3-4), 141-154.	Electric stunning: a humane slaughter method for trout. Aquacultural Engineering, 28(3-4), 141-154.	2003	67	67	No access	Lines, J., Robb, D. H., Kestin, S. C., Crook, S. C., & Benson, T. (2003). Electric stunning: a humane slaughter method for trout. Aquacultural Engineering, 28(3-4), 141-154.	Journal article	2003	10.1016/S0144-8609(03)00021-9	Flesh quality	Oncorhynchus mykiss	Rainbow trout	Diadromous	Benthopelagic	Not reported	*See Robb et al 2002	Not reported	N/A	Farmed	Laboratory	UK	N/C	Quasi-experimental	N/A	Comparison between humane and inhumane methods	No	Control; No randomisation: Replication?	200 (100 electrically stunned; 100 asphyxiated in ice slurry)	N/A	Not clear	N/A	N/A	Fish parallel to electrodes	Yes	No	No	No	No	N/A	Yes	No	No	Yes	No	No	Experimental pre-prototype	electric field of 250 V/m r.m.s. using 1000 Hz sinusoidal voltage for a duration of 60 s	Not clear
Yes	Llonch, P., Lambooij, E., Reimert, H. G. M., & Van de Vis, J. W. (2012). Assessing effectiveness of electrical stunning and chilling in ice water of farmed yellowtail kingfish, common sole and pike-perch. Aquaculture, 364, 143-149.	Assessing effectiveness of electrical stunning and chilling in ice water of farmed yellowtail kingfish, common sole and pike-perch. Aquaculture, 364, 143-149.	2012	68	68	First data	Llonch, P., Lambooij, E., Reimert, H. G. M., & Van de Vis, J. W. (2012). Assessing effectiveness of electrical stunning and chilling in ice water of farmed yellowtail kingfish, common sole and pike-perch. Aquaculture, 364, 143-149.	Journal article	2012	http://dx.doi.org/10.1016/j.aquaculture.2012.08.015	Fish welfare	Seriola lalandi	Yellowtail kingfish	Marine	Benthopelagic	Not reported	2100±320 g	Not reported	N/A	Farmed	Laboratory	Netherlands	52.45707216375711, 4.594494625155367	Observational	Comparison of electrical stunning at different volts	N/A	Yes	No control; No randomisation; Replication	27? (43 for whole experiment but not clear how many for each study ie. 1 s stun and 5 s stun)	Each fish consituted an experimental unit	Not clear	N/A	N/A	Head first	Yes	No	No	No	No	N/A	Yes	Yes	No	No	No	No	Experimental prototype designed by IMARES and built by SeaSide A/S, Stranda, Norway. The experimental unit was similar to the larger Stansas 01. The prototype had a unit of 150 cm length, 30 cm height and 40 cm width, and had 18 rows of above-suspended flexible positive electrodes and with 4 cm separation in-between. Each row consisted on 14 electrodes of 2.4 cm and 12 cm length. The distance bet…	voltages of 98 V dc and 8.4 Vrms ac 100 Hz and 124 V dc and 11 Vrms ac 100 Hz.	Not clear
Yes	Llonch, P., Lambooij, E., Reimert, H. G. M., & Van de Vis, J. W. (2012). Assessing effectiveness of electrical stunning and chilling in ice water of farmed yellowtail kingfish, common sole and pike-perch. Aquaculture, 364, 143-149.	Assessing effectiveness of electrical stunning and chilling in ice water of farmed yellowtail kingfish, common sole and pike-perch. Aquaculture, 364, 143-149.	2012	68		First data	Llonch, P., Lambooij, E., Reimert, H. G. M., & Van de Vis, J. W. (2012). Assessing effectiveness of electrical stunning and chilling in ice water of farmed yellowtail kingfish, common sole and pike-perch. Aquaculture, 364, 143-149.	Journal article	2012	http://dx.doi.org/10.1016/j.aquaculture.2012.08.015	Fish welfare	Seriola lalandi	Yellowtail kingfish	Marine	Benthopelagic	Not reported	2100±320 g	Not reported	N/A	Farmed	Laboratory	Netherlands	52.45707216375711, 4.594494625155367	Observational	Comparison of electrical stunning at different volts	N/A	Yes	No control; No randomisation; Replication	11? (43 for whole experiment but not clear how many for each study ie. 1 s stun and 5 s stun)	Each fish consituted an experimental unit	Not clear	N/A	N/A	Head first	Yes	No	No	No	No	N/A	Yes	Yes	No	No	No	No	Experimental prototype designed by IMARES and built by SeaSide A/S, Stranda, Norway. The experimental unit was similar to the larger Stansas 01. The prototype had a unit of 150 cm length, 30 cm height and 40 cm width, and had 18 rows of above-suspended flexible positive electrodes and with 4 cm separation in-between. Each row consisted on 14 electrodes of 2.4 cm and 12 cm length. The distance bet…	voltages of 98 V dc and 8.4 Vrms ac 100 Hz and 124 V dc and 11 Vrms ac 100 Hz.	Not clear
Yes	Llonch, P., Lambooij, E., Reimert, H. G. M., & Van de Vis, J. W. (2012). Assessing effectiveness of electrical stunning and chilling in ice water of farmed yellowtail kingfish, common sole and pike-perch. Aquaculture, 364, 143-149.	Assessing effectiveness of electrical stunning and chilling in ice water of farmed yellowtail kingfish, common sole and pike-perch. Aquaculture, 364, 143-149.	2012	68		First data	Llonch, P., Lambooij, E., Reimert, H. G. M., & Van de Vis, J. W. (2012). Assessing effectiveness of electrical stunning and chilling in ice water of farmed yellowtail kingfish, common sole and pike-perch. Aquaculture, 364, 143-149.	Journal article	2012	http://dx.doi.org/10.1016/j.aquaculture.2012.08.015	Fish welfare	Solea solea	Common sole	Marine	Demersal	Not reported	287±57 g	Not reported	N/A	Farmed	Laboratory	Netherlands	52.45707216375711, 4.594494625155367	Observational	No comparator	N/A	Yes	No control; No randomisation; Replication	25? (41 for whole experiment but not clear how many for each study ie. 1 s stun and 5 s stun)	Each fish consituted an experimental unit	Not clear	N/A	N/A	Head first	Yes	No	No	No	No	N/A	Yes	Yes	No	No	No	No	Experimental prototype designed by IMARES and built by SeaSide A/S, Stranda, Norway. The experimental unit was similar to the larger Stansas 01. The prototype had a unit of 150 cm length, 30 cm height and 40 cm width, and had 18 rows of above-suspended flexible positive electrodes and with 4 cm separation in-between. Each row consisted on 14 electrodes of 2.4 cm and 12 cm length. The distance bet…	voltage of 98 V dc and 8.4 Vrms ac 100 Hz	Not clear
Yes	Llonch, P., Lambooij, E., Reimert, H. G. M., & Van de Vis, J. W. (2012). Assessing effectiveness of electrical stunning and chilling in ice water of farmed yellowtail kingfish, common sole and pike-perch. Aquaculture, 364, 143-149.	Assessing effectiveness of electrical stunning and chilling in ice water of farmed yellowtail kingfish, common sole and pike-perch. Aquaculture, 364, 143-149.	2012	68		First data	Llonch, P., Lambooij, E., Reimert, H. G. M., & Van de Vis, J. W. (2012). Assessing effectiveness of electrical stunning and chilling in ice water of farmed yellowtail kingfish, common sole and pike-perch. Aquaculture, 364, 143-149.	Journal article	2012	http://dx.doi.org/10.1016/j.aquaculture.2012.08.015	Fish welfare	Solea solea	Common sole	Marine	Demersal	Not reported	287±57 g	Not reported	N/A	Farmed	Laboratory	Netherlands	52.45707216375711, 4.594494625155367	Observational	No comparator	N/A	Yes	No control; No randomisation; Replication	10? (41 for whole experiment but not clear how many for each study ie. 1 s stun and 5 s stun)	Each fish consituted an experimental unit	Not clear	N/A	N/A	Head first	Yes	No	No	No	No	N/A	Yes	Yes	No	No	No	No	Experimental prototype designed by IMARES and built by SeaSide A/S, Stranda, Norway. The experimental unit was similar to the larger Stansas 01. The prototype had a unit of 150 cm length, 30 cm height and 40 cm width, and had 18 rows of above-suspended flexible positive electrodes and with 4 cm separation in-between. Each row consisted on 14 electrodes of 2.4 cm and 12 cm length. The distance bet…	voltage of 98 V dc and 8.4 Vrms ac 100 Hz	Not clear
Yes	Llonch, P., Lambooij, E., Reimert, H. G. M., & Van de Vis, J. W. (2012). Assessing effectiveness of electrical stunning and chilling in ice water of farmed yellowtail kingfish, common sole and pike-perch. Aquaculture, 364, 143-149.	Assessing effectiveness of electrical stunning and chilling in ice water of farmed yellowtail kingfish, common sole and pike-perch. Aquaculture, 364, 143-149.	2012	68		First data	Llonch, P., Lambooij, E., Reimert, H. G. M., & Van de Vis, J. W. (2012). Assessing effectiveness of electrical stunning and chilling in ice water of farmed yellowtail kingfish, common sole and pike-perch. Aquaculture, 364, 143-149.	Journal article	2012	http://dx.doi.org/10.1016/j.aquaculture.2012.08.015	Fish welfare	Stizostedion lucioperca	Pike-perch	Freshwater	Pelagic	Not reported	682±124 g	Not reported	N/A	Farmed	Laboratory	Netherlands	52.45707216375711, 4.594494625155367	Observational	No comparator	N/A	Yes	No control; No randomisation; Replication	25 (41 for whole experiment but not clear how many for each study ie. 1 s stun and 5 s stun)	Each fish consituted an experimental unit	Not clear	N/A	N/A	Head first	Yes	No	No	No	No	N/A	Yes	Yes	No	No	No	No	Experimental prototype designed by IMARES and built by SeaSide A/S, Stranda, Norway. The experimental unit was similar to the larger Stansas 01. The prototype had a unit of 150 cm length, 30 cm height and 40 cm width, and had 18 rows of above-suspended flexible positive electrodes and with 4 cm separation in-between. Each row consisted on 14 electrodes of 2.4 cm and 12 cm length. The distance bet…	combination of 144 V dc and 13 Vrms ac 100 Hz	Not clear
Yes	Llonch, P., Lambooij, E., Reimert, H. G. M., & Van de Vis, J. W. (2012). Assessing effectiveness of electrical stunning and chilling in ice water of farmed yellowtail kingfish, common sole and pike-perch. Aquaculture, 364, 143-149.	Assessing effectiveness of electrical stunning and chilling in ice water of farmed yellowtail kingfish, common sole and pike-perch. Aquaculture, 364, 143-149.	2012	68		First data	Llonch, P., Lambooij, E., Reimert, H. G. M., & Van de Vis, J. W. (2012). Assessing effectiveness of electrical stunning and chilling in ice water of farmed yellowtail kingfish, common sole and pike-perch. Aquaculture, 364, 143-149.	Journal article	2012	http://dx.doi.org/10.1016/j.aquaculture.2012.08.015	Fish welfare	Stizostedion lucioperca	Pike-perch	Freshwater	Pelagic	Not reported	682±124 g	Not reported	N/A	Farmed	Laboratory	Netherlands	52.45707216375711, 4.594494625155367	Observational	No comparator	N/A	Yes	No control; No randomisation; Replication	12? (41 for whole experiment but not clear how many for each study ie. 1 s stun and 5 s stun)	Each fish consituted an experimental unit	Not clear	N/A	N/A	Head first	Yes	No	No	No	No	N/A	Yes	Yes	No	No	No	No	Experimental prototype designed by IMARES and built by SeaSide A/S, Stranda, Norway. The experimental unit was similar to the larger Stansas 01. The prototype had a unit of 150 cm length, 30 cm height and 40 cm width, and had 18 rows of above-suspended flexible positive electrodes and with 4 cm separation in-between. Each row consisted on 14 electrodes of 2.4 cm and 12 cm length. The distance bet…	combination of 144 V dc and 13 Vrms ac 100 Hz	Not clear
Yes	Lyu Fei, Huang RuiJi, Liu Lin, Zhou XuXia, and Ding YuTing. (2015). Effect of slaughter methods on the quality of Chilean jack mackerel (Trachurus murphyi) during refrigerated storage. Journal of Food Science and Technology (Mysore), 52(3), pp.1742-1747.	Effect of slaughter methods on the quality of Chilean jack mackerel (Trachurus murphyi) during refrigerated storage. Journal of Food Science and Technology (Mysore), 52(3), pp.1742-1747.	2015	69	69	found in in alternative methods	Lyu Fei, Huang RuiJi, Liu Lin, Zhou XuXia, and Ding YuTing. (2015). Effect of slaughter methods on the quality of Chilean jack mackerel (Trachurus murphyi) during refrigerated storage. Journal of Food Science and Technology (Mysore), 52(3), pp.1742-1747.	Journal article	2015	0.1007/s13197-013-1114-8	Flesh quality	Trachurus murphyi	Chilean jack mackerel	Marine	Pelagic-oceanic	Unknown	864±92.8 g	40.7±2.0 cm	N/A	Wild-caught	On board vessel	Chile (southwest Pacific near Chile)	Chile (southwest Pacific near Chile)	Quasi-experimental	N/A	Comparison between humane (manual percussive stunning) and inhumane methods (immersing into 1.0±1.0 °C ice-water 15 min OR asphyxia in air 30 min)	No	Control; Replicated; No randomisation	150 fishes in total: 50 fish for each of the 3 methods	N/A	Author states experiment performed in triplicate	Pelagic fishery unknown fishing gear	Not recorded	N/A	N/A	Yes	No	No	Yes	Not recorded	No	No	No	No	No	No	N/A	N/A	N/A
Yes	Mahmoud, M. A., Mansour, H. A., Abdelsalam, M., AbuBakr, H. O., Aljuaydi, S. H., & Afify, M. (2019). Evaluation of electrofishing adopted by Egyptian fish farmers. Aquaculture, 498, 380-387.	Evaluation of electrofishing adopted by Egyptian fish farmers. Aquaculture, 498, 380-387.	2019	70	70	First data	Mahmoud, M. A., Mansour, H. A., Abdelsalam, M., AbuBakr, H. O., Aljuaydi, S. H., & Afify, M. (2019). Evaluation of electrofishing adopted by Egyptian fish farmers. Aquaculture, 498, 380-387.	Journal article	2019	https://doi.org/10.1016/j.aquaculture.2018.08.036	Fish welfare; Flesh quality	Oreochromis niloticus	Nile tilapia	Freshwater	Benthopelagic	Not reported	350 g	Not reported	N/A	Farmed	Fish farm	Egypt	31.2358994938168, 32.275870565314534	Quasi-experimental	Comparison between humane and inhumane methods	Comparison between humane and inhumane methods	No	Control; No randomisation; Replication?	60 (30 asphyxiated in air, 30 electrically stunned)	N/A	30? Not clear	N/A	N/A	Caught in electrified net	Not clear	No	No	No	No	N/A	Yes	No	No	No	No	Yes	Prototype: movable generator unit with an alternated electrical current of 220 voltage (V). This include a metallic ring as a cathode and a small metallic piece as an anode, in which the electric current flow, supported with an artificial fishing net (i.e. the fishing net was electrified)	electrical current of 220 voltage	Not clear
NJ (& KJ checked)	Marx, H., Brunner, B., Weinzierl, W., Hoffmann, R., & Stolle, A. (1997). Methods of stunning freshwater fish: impact on meat quality and aspects of animal welfare. Zeitschrift für Lebensmitteluntersuchung und-forschung A, 204(4), 282-286.	Methods of stunning freshwater fish: impact on meat quality and aspects of animal welfare. Zeitschrift für Lebensmitteluntersuchung und-forschung A, 204(4), 282-286.	1997	71	71	First data	Marx, H., Brunner, B., Weinzierl, W., Hoffmann, R., & Stolle, A. (1997). Methods of stunning freshwater fish: impact on meat quality and aspects of animal welfare. Zeitschrift für Lebensmitteluntersuchung und-forschung A, 204(4), 282-286.	Journal article	1997	https://doi.org/10.1007/s002170050078	Fish welfare; Flesh quality	Anguilla anguilla	European eel	Diadromous	Demersal	Not reported	240-440g	Not reported	N/A	Farmed	Laboratory	Poland	51.849322165620514, 17.555784769152822	Quasi-experimental	Comparison between humane and inhumane methods	Comparison between humane and inhumane methods	No	Control?; No randomisation; Replication?	72	Methods not clear	72? Not clear	N/A	N/A	Not reported	Unclear	No	No	No	No	N/A	Yes	No	No	Yes	No	No	BE 300 from Grassl, Berchtesgaden (Germany)	works by increasing DC from 0 V to 160 V in cycles of 30 s	Not clear
NJ (& KJ checked)	Marx, H., Brunner, B., Weinzierl, W., Hoffmann, R., & Stolle, A. (1997). Methods of stunning freshwater fish: impact on meat quality and aspects of animal welfare. Zeitschrift für Lebensmitteluntersuchung und-forschung A, 204(4), 282-286.	Methods of stunning freshwater fish: impact on meat quality and aspects of animal welfare. Zeitschrift für Lebensmitteluntersuchung und-forschung A, 204(4), 282-286.	1997	71		First data	Marx, H., Brunner, B., Weinzierl, W., Hoffmann, R., & Stolle, A. (1997). Methods of stunning freshwater fish: impact on meat quality and aspects of animal welfare. Zeitschrift für Lebensmitteluntersuchung und-forschung A, 204(4), 282-286.	Journal article	1997	https://doi.org/10.1007/s002170050078	Fish welfare; Flesh quality	Cyprinus carpio	Common carp	Freshwater	Benthopelagic	Not reported	150-330g	Not reported	N/A	Farmed	Laboratory	Poland	51.849322165620514, 17.555784769152822	Quasi-experimental	Comparison between humane stunning methods; Comparison between humane and inhumane methods	Comparison between humane stunning methods; Comparison between humane and inhumane methods	No	Control?; No randomisation; Replication?	120	Methods not clear	Unclear	N/A	N/A	Not reported	Unclear	Yes	No	No	Yes	Priest	Yes	No	No	Yes	No	No	BE 300 from Grassl, Berchtesgaden (Germany)	works by increasing DC from 0 V to 160 V in cycles of 30 s	Not clear
NJ (& KJ checked)	Marx, H., Brunner, B., Weinzierl, W., Hoffmann, R., & Stolle, A. (1997). Methods of stunning freshwater fish: impact on meat quality and aspects of animal welfare. Zeitschrift für Lebensmitteluntersuchung und-forschung A, 204(4), 282-286.	Methods of stunning freshwater fish: impact on meat quality and aspects of animal welfare. Zeitschrift für Lebensmitteluntersuchung und-forschung A, 204(4), 282-286.	1997	71		First data	Marx, H., Brunner, B., Weinzierl, W., Hoffmann, R., & Stolle, A. (1997). Methods of stunning freshwater fish: impact on meat quality and aspects of animal welfare. Zeitschrift für Lebensmitteluntersuchung und-forschung A, 204(4), 282-286.	Journal article	1997	https://doi.org/10.1007/s002170050078	Fish welfare; Flesh quality	Oncorhynchus mykiss	Rainbow trout	Diadromous	Benthopelagic	Not reported	90-650 g	Not reported	N/A	Farmed	Laboratory	Poland	51.849322165620514, 17.555784769152822	Quasi-experimental	Comparison between humane stunning methods; Comparison between humane and inhumane methods	Comparison between humane stunning methods; Comparison between humane and inhumane methods	No	Control?; No randomisation; Replication?	54	Methods not clear	Unclear	N/A	N/A	Not reported	Unclear	Yes	No	No	Yes	Priest	Yes	No	No	Yes	No	No	BE 300 from Grassl, Berchtesgaden (Germany)	works by increasing DC from 0 V to 160 V in cycles of 30 s	Not clear
Yes	Mecatti M, Parisi G, Lupi P, Zampacavallo G, Giorgi G, Michelotti D, Riccio F, Simontacchi C, Tibaldi E, and Poli B M. (2007). Welfare and quality of farmed trout fed high plant protein diets. 2 Innovative killing method effect on stress and quality indicators. Italian Journal of Animal Science, 6(SUPPL. 1), pp.805.	Welfare and quality of farmed trout fed high plant protein diets. 2 Innovative killing method effect on stress and quality indicators. Italian Journal of Animal Science, 6(SUPPL. 1), pp.805.	2007	72	72	No access	Mecatti M, Parisi G, Lupi P, Zampacavallo G, Giorgi G, Michelotti D, Riccio F, Simontacchi C, Tibaldi E, and Poli B M. (2007). Welfare and quality of farmed trout fed high plant protein diets. 2 Innovative killing method effect on stress and quality indicators. Italian Journal of Animal Science, 6(SUPPL. 1), pp.805.	Journal article	2007	DOI: 10.4081/ijas.2007.1s.805	Fish welfare; Flesh quality	Oncorhynchus mykiss	Rainbow trout	Diadromous	Benthopelagic	Not reported	Not reported	Not reported	N/A	Farmed	Laboratory	Italy	Firenze, Italy	Quasi-experimental	Comparison between humane and inhumane methods	Comparison between humane and inhumane methods	No	Control; No randomisation; Repliv=cation?	30	N/A	Not clear	N/A	N/A	Unclear	Unclear	No	No	No	No	N/A	Yes	No	No	No	Yes	No	Not reported	two stage stun 2s 500Hz followed by 58s 50Hz	Not clear
Yes	Melo F V. S. T. de, Viegas E M. M, Parisi G, Bordignon A C, Cruz Neto, M A da, and Melo J F. B. (2019). Physical, chemical and sensory evaluation of meat from cobia (Rachycentron canadum), desensitized with different voltages of electric shock, stored under refrigeration. Ciência Rural, 49(2), pp..	Physical, chemical and sensory evaluation of meat from cobia (Rachycentron canadum), desensitized with different voltages of electric shock, stored under refrigeration. Ciência Rural, 49(2), pp..	2019	73	73	found in in alternative methods	Melo F V. S. T. de, Viegas E M. M, Parisi G, Bordignon A C, Cruz Neto, M A da, and Melo J F. B. (2019). Physical, chemical and sensory evaluation of meat from cobia (Rachycentron canadum), desensitized with different voltages of electric shock, stored under refrigeration. Ciência Rural, 49(2), pp..	Journal article	2019	Not found	Flesh quality	Rachycentron canadum	Cobia	Marine	Reef-associated	Not reported	2.0±0.4kg	Not reported	N/A	Farmed	Laboratory (from a fish farm)	Brazil	São Paulo	Observational	N/A	Comparison of electrical stunning at different current voltages	Yes	No control; No randomisation; No replication	Not reported	No details of experimental design reported apart from 6×3 factorial (6 time points and 3 electroshock intensities)	Not reported	N/A	N/A	Not clear	Not clear	No	N/A	No	No	N/A	Yes	No	No	No	Yes (possibly in water as this author has reported a similar experiment in 2020 but detail of system not stated explicitly)	N/A	No information reported	100, 150 and 200 Volts in alternating current for 3 minutes	Not clear
Yes	MELO Fúlvio Viegas Santos Teixeira, PARISI Giuliana, MELO José Fernando Bibiano, NETO Manoel Adriano CRUZ, SOUZA Anderson Miranda, and VIEGAS Elisabete Maria Macedo. (2020). FATTY ACID PROFILE OF FROZEN FILLETS OF COBIA (Rachycentron canadum) STUNNED BY ELECTRONARCOSIS. Boletim do Instituto de Pesca, 46(1), pp..	FATTY ACID PROFILE OF FROZEN FILLETS OF COBIA (Rachycentron canadum) STUNNED BY ELECTRONARCOSIS. Boletim do Instituto de Pesca, 46(1), pp..	2020	74	74	found in in alternative methods	MELO Fúlvio Viegas Santos Teixeira, PARISI Giuliana, MELO José Fernando Bibiano, NETO Manoel Adriano CRUZ, SOUZA Anderson Miranda, and VIEGAS Elisabete Maria Macedo. (2020). FATTY ACID PROFILE OF FROZEN FILLETS OF COBIA (Rachycentron canadum) STUNNED BY ELECTRONARCOSIS. Boletim do Instituto de Pesca, 46(1), pp..	Journal article	2020	Not found	Flesh quality; Fish welfare	Rachycentron canadum	Cobia	Marine	Reef-associated	Not reported	2 kg	Not reported	N/A	Farmed	Laboratory (from a fish farm)	Brazil	São Paulo	Observational	Comparison of electrical stunning at different current voltages	Comparison of electrical stunning at different current voltages	No	No control; No randomisation; Replication	360 (120 per voltage treatment)	4×3 factorial (4 time points and 3 electrical voltages)	3 replicates	N/A	N/A	Not clear	Not clear	No	N/A	No	No	N/A	Yes	No	No	Yes	N/A	N/A	No information reported	50, 100 and 150 V for 120 s	Not clear
Yes	Merkin, G. V., Roth, B., Gjerstad, C., Dahl-Paulsen, E., & Nortvedt, R. (2010). Effect of pre-slaughter procedures on stress responses and some quality parameters in sea-farmed rainbow trout (Oncorhynchus mykiss). Aquaculture, 309(1-4), 231-235.	Effect of pre-slaughter procedures on stress responses and some quality parameters in sea-farmed rainbow trout (Oncorhynchus mykiss). Aquaculture, 309(1-4), 231-235.	2010	75	75	First data	Merkin, G. V., Roth, B., Gjerstad, C., Dahl-Paulsen, E., & Nortvedt, R. (2010). Effect of pre-slaughter procedures on stress responses and some quality parameters in sea-farmed rainbow trout (Oncorhynchus mykiss). Aquaculture, 309(1-4), 231-235.	Journal article	2010	10.1016/j.aquaculture.2010.08.025	Fish welfare; Flesh quality	Oncorhynchus mykiss	Rainbow trout	Diadromous	Benthopelagic	Not reported	4.3 ± 0.94 kg	Not reported	N/A	Farmed	Fish farm	Norway	60.50491567026447, 5.48711530060374	Observational	No comparator	No comparator	No	No control; No randomisation; No replication	114		No replication	N/A	N/A	Not clear	Not clear	No	No	No	No	N/A	Yes	Yes	No	No	No	No	electrical dry stunner (Stansas#01, Seaside AS, Stranda, Norway) using 60 Vrms, 100 Hz AC+DC for approximately 6 s.	60 Vrms, 100 Hz AC+DC for approximately 6 s.	Not clear
Yes (NJ KJ checked)	Merkin, G. V., Stien, L. H., Pittman, K., & Nortvedt, R. (2014). The effect of stunning methods and season on muscle texture hardness in Atlantic Salmon (Salmo salar L.). Journal of food science, 79(6), E1137-E1141.	The effect of stunning methods and season on muscle texture hardness in Atlantic Salmon (Salmo salar L.). Journal of food science, 79(6), E1137-E1141.	2014	76	76	First data	Merkin, G. V., Stien, L. H., Pittman, K., & Nortvedt, R. (2014). The effect of stunning methods and season on muscle texture hardness in Atlantic Salmon (Salmo salar L.). Journal of food science, 79(6), E1137-E1141.	Journal article	2014	10.1111/1750-3841.12473	Flesh quality	Salmo salar	Atlantic salmon	Diadromous	Benthopelagic	Not reported	Not reported	Not reported	N/A	Farmed	Fish farm	Norway	63.68383485533322, 10.175179507193869	Quasi-experimental	N/A	Comparison between humane and inhumane methods	No	Control; No randomisation; Replication?	3738		Not clear	N/A	N/A	Head	Yes	Yes	No	Yes	No	Percussive stun only: pneumatic piston SI-5 stunnerR, Seafood Innovations International Group Pty Ltd., Cleveland, Australia. [NB. The CO2 plus percussive stun used RB6 Flow-Through Combination Stun and Bleed MachinesR , Richard Bass Pty. Ltd., Brisbane, Australia]	No	No	No	No	No	No	N/A	N/A	N/A
Yes	Mishima, T., Nonaka, T., Okamoto, A., Tsuchimoto, M., Ishiya, T., Tachibana, K. and Tsuchimoto, M., 2005. Influence of storage temperatures and killing procedures on post-mortem changes in the muscle of horse mackerel caught near Nagasaki Prefecture, Japan. Fisheries Science, 71(1), pp.187-194.	Influence of storage temperatures and killing procedures on post-mortem changes in the muscle of horse mackerel caught near Nagasaki Prefecture, Japan. Fisheries Science, 71(1), pp.187-194.	2005	77	77	Found cited in ATAMANALP 2020 brown trout	Mishima, T., Nonaka, T., Okamoto, A., Tsuchimoto, M., Ishiya, T., Tachibana, K. and Tsuchimoto, M., 2005. Influence of storage temperatures and killing procedures on post-mortem changes in the muscle of horse mackerel caught near Nagasaki Prefecture, Japan. Fisheries Science, 71(1), pp.187-194.	Journal article	2005	Not found	Flesh quality	Trachurus japonicus	Japanese jack mackerel	Marine	Pelagic-neritic	Unknown	500–700 g	30–35 cm	N/A	Wild-caught	Laboratory	Japan	open sea of Goto near Nagasaki	Quasi-experimental	N/A	Comparison of different humane methods three spiking methods (1) spike & bleed (2)struggle in air 10 mins then spike and bleed and spiking with spinal cord destruction (3) Spike and pu in iced water 10 mins then bleed (4) Spike, bleed followed by spinal cord destruction	No	Control?: No randomisation; Replication?	Not reported	N/A	Not clear	Not reported	Immediate apart from one treatment where fish stuggled in air for 10 minutes	N/A	N/A	No	No	No	No	N/A	No	No	No	No	No	No	N/A	N/A	N/A
Yes	Morzel M, Van De Vis , and H . (2003a). Effect of the slaughter method on the quality of raw and smoked eels (Anguilla anguilla L.). Aquaculture Research, 34(1), pp.1-11.	Effect of the slaughter method on the quality of raw and smoked eels (Anguilla anguilla L.). Aquaculture Research, 34(1), pp.1-11.	2003	78	78	found in in alternative methods	Morzel M, Van De Vis , and H . (2003). Effect of the slaughter method on the quality of raw and smoked eels (Anguilla anguilla L.). Aquaculture Research, 34(1), pp.1-11.	Journal article	2003	DOI: 10.1046/j.1365-2109.2003.00754.x	Flesh quality	Anguilla anguilla	European eel	Diadromous	Demersal	Not reported	150-200g	Not reported	N/A	Farmed	Laboratory (from a fish farm)	Netherlands	Ijmuiden	Quasi-experimental	N/A	Comparison between humane and inhumane methods	No	Control; No randomisation; No Replication	Not clear only weight given for electrical stunning 12kg	N/A	Not clear	N/A	N/A	Not reported	Unclear	No	No	No	No	N/A	Yes	No	No	Yes	No	No	Prototype: Plexiglass tank filled with freshwater, eels placed between 2 steel plate electrodes with an area of 2450cm2, distance betwwen electrodes 15cm. Oxygen saturation of water reduced to 20% by pumping N. N gas constantly pumped through water.	250V for 10 s followed by 80V for 7 minutes	Not clear
Yes	Morzel, M., Sohier, D., & Van de Vis, H. (2003b). Evaluation of slaughtering methods for turbot with respect to animal welfare and flesh quality. Journal of the Science of Food and Agriculture, 83(1), 19-28.	Evaluation of slaughtering methods for turbot with respect to animal welfare and flesh quality. Journal of the Science of Food and Agriculture, 83(1), 19-28.	2003	79	79	First data	Morzel, M., Sohier, D., & Van de Vis, H. (2003). Evaluation of slaughtering methods for turbot with respect to animal welfare and flesh quality. Journal of the Science of Food and Agriculture, 83(1), 19-28.	Journal article	2003	10.1002/jsfa.1253	Fish welfare	Scophthalmus maximus (author calls Psetta maxima)	Turbot	Marine	Demersal	Immature	450–550g	Not reported	N/A	Farmed	Laboratory	Netherlands	51.71851353625805, 3.7319832350421085	Quasi-experimental	Comparison between humane stunning methods; Comparison between humane and inhumane methods	N/A	No	Control?; No randomisation; No replication	64 (8 fish for each of the 8 treatments)	N/A	Not clear	N/A	N/A	The two electrodes of a prototype scissor-model stunning tongs were placed across the head of the fish (one on the ocular side, one on the blind side) perpendicular to the brain location. Not clear for in-water bulk stunning. Percussive stunning required accurate placement of gun.	Yes	Yes	No	No	Yes (gun)	Compressed air-activated gun equipped with a flat plastic stunning cylinder (24mm diameter) (modification of a percussion stunner used for poultry). Fish were hit approximately 1–2cm posterior to the eyes, perpendicular to the brain location. The air compressor was set at a pressure of 8bar.	Yes	No	No	Yes (in bulk)	No	Scissor tongs	2 types of electrical stunning - Prototype scissor-model stunning tongs. Prototype in water electrical stunning in bulk: two stainless steel plate electrodes with an area of 2450cm2. The distance between the two electrodes was 15cm.	Scissor tongs: Sinusoidal current with a frequency of either 50 OR 400Hz AC. An initial current of approximately 600mA was applied for 1s. In water electrical stunning: Fish were subjected to an electrical discharge of 150V for 2s followed by 25V for 5min.	Not clear
Yes	Morzel, M., Sohier, D., & Van de Vis, H. (2003). Evaluation of slaughtering methods for turbot with respect to animal welfare and flesh quality. Journal of the Science of Food and Agriculture, 83(1), 19-28.	Evaluation of slaughtering methods for turbot with respect to animal welfare and flesh quality. Journal of the Science of Food and Agriculture, 83(1), 19-28.	2003	79		First data	Morzel, M., Sohier, D., & Van de Vis, H. (2003). Evaluation of slaughtering methods for turbot with respect to animal welfare and flesh quality. Journal of the Science of Food and Agriculture, 83(1), 19-28.	Journal article	2003	10.1002/jsfa.1253	Flesh quality	Scophthalmus maximus (author calls Psetta maxima)	Turbot	Marine	Demersal	Immature	450–550g	Not reported	N/A	Farmed	Laboratory	Netherlands	51.71851353625805, 3.7319832350421085	Quasi-experimental	N/A	Comparison between humane stunning methods; Comparison between humane and inhumane methods	No	Control?; No randomisation; No replication	102 (34 fish for each treatment)	N/A	Not clear	N/A	N/A	Not clear for in-water bulk stunning. Percussive stunning required accurate placement of gun.	Not clear	Yes	No	No	Yes (gun)	Compressed air-activated gun equipped with a flat plastic stunning cylinder (24mm diameter) (modification of a percussion stunner used for poultry). Fish were hit approximately 1–2cm posterior to the eyes, perpendicular to the brain location. The air compressor was set at a pressure of 8bar.	Yes	No	No	Yes (in bulk)	No	N/A	Prototype in water electrical stunning in bulk: two stainless steel plate electrodes with an area of 2450cm2. The distance between the two electrodes was 15cm.	Fish were subjected to an electrical discharge of 150V for 2s followed by 25V for 5min.	Not clear
Yes	Nordgreen, A. H., Slinde, E., Møller, D., & Roth, B. (2008). Effect of various electric field strengths and current durations on stunning and spinal injuries of Atlantic herring. Journal of aquatic animal health, 20(2), 110-115.	Effect of various electric field strengths and current durations on stunning and spinal injuries of Atlantic herring. Journal of aquatic animal health, 20(2), 110-115.	2008	80	80	First data	Nordgreen, A. H., Slinde, E., Møller, D., & Roth, B. (2008). Effect of various electric field strengths and current durations on stunning and spinal injuries of Atlantic herring. Journal of aquatic animal health, 20(2), 110-115.	Journal article	2008	10.1577/H07-010.1	Fish welfare; Flesh quality	Clupea harengus	Atlantic herring	Marine	Benthopelagic	Unknown	253 g (40 is this the number of fish or SD unclear)	29 ± 1.9 (fork length)	Condition factor [weight x 100]/length3) was 0.97 (0.13 is this SD?) These fish were fed on commercial halibut feed for 3 months.	Wild-caught	Laboratory - carried out at a research institute	Norway	58.654845058440394, 5.676522059631207	Quasi-experimental	Humane method only - comparator was different electric field strengths (V/m) and duration of stun (seconds): Electrical field strengths of of 16, 33, 70, 103, and 142 V/m for 1, 3, 6, and 12 s using a multivariate design AND 52, 88, and 124 V/m for 1 and 12 s	20 control fishes included in experimental design to investigate effect on flesh quality. These fishes were removed directly from the tank killed by manual percussion to the head, bled, and eviscerated.	No	Control; No randomisation; Replicated	293?	N/A	Replicates of 8–20 (authors stated, they define each fish as a replicate)	Purse seine then transferred to sea cages for 3 months (to negate possible effects of maturity and muscle fatigue that authors expected to influence the outcome of the experiments), the fish were held and fed on commercial halibut feed for 3 months before being transferred to indoor tank for 2 days before experiments (see notes section). How fish were removed from tanks was not reported.	Not recorded	Fish faced one of the electrodes before being stunned by the electrical current	Yes	No	No	No	No	N/A	Yes	No	No	Yes	No	No	Experimental prototype	16, 33, 52, 70, 88, 103, 124, 142 V/m	Not clear
Yes	Oliveira Filho, P.R., G. Oliveira, P.J., Viegas, E.M., Melo, M.P., Natori, M.M. and V. Baldi, S.C., 2021. Physiological stress and meat quality of pacu (Piaractus mesopotamicus) submitted to CO2 narcosis, hypothermia and electrical stunning. Aquaculture Research, 52(10), pp.5034-5043.	Physiological stress and meat quality of pacu (Piaractus mesopotamicus) submitted to CO2 narcosis, hypothermia and electrical stunning. Aquaculture Research, 52(10), pp.5034-5043.	2021	81	81	Second round of searches in 2022 from bibliographic databases	Oliveira Filho, P.R., G. Oliveira, P.J., Viegas, E.M., Melo, M.P., Natori, M.M. and V. Baldi, S.C., 2021. Physiological stress and meat quality of pacu (Piaractus mesopotamicus) submitted to CO2 narcosis, hypothermia and electrical stunning. Aquaculture Research, 52(10), pp.5034-5043.	Journal article	2021	DOI: 10.1111/are.15375	Flesh quality; Fish welfare	Piaractus mesopotamicus	Pacu	Freshwater	Pelagic	Not reported	905.8 ± 125.0 g	28.2 ± 1.2 cm	N/A	Farmed	Laboratory	Brazil	N/C	Quasi-experimental	Comparison between humane and inhumane methods	Comparison between humane and inhumane methods	Yes	Control: No randomisation; Replicated?	99 (3 treatments 33 fish per treatment)	N/A	99? Not clear	N/A	N/A	Unclear	Unclear	No	No	No	No	N/A	Yes	No	No	Yes	No	No	Experimental prototype: Tank filled with water and two aluminum plates (65 x 35 cm wide) placed close to the walls at a distance of 49 cm between them, to form an electric field inside the box. An electrode connected to a device developed specifically for this purpose was attached in each plate.	200 V alternating electric current (AC) and 50 Hz frequency for 180 s	Not clear
Yes	Özogul, Y., & Özogul, F. (2004). Effects of slaughtering methods on sensory, chemical and microbiological quality of rainbow trout (Onchorynchus mykiss) stored in ice and MAP. European Food Research and Technology, 219(3), 211-216.	Effects of slaughtering methods on sensory, chemical and microbiological quality of rainbow trout (Onchorynchus mykiss) stored in ice and MAP. European Food Research and Technology, 219(3), 211-216.	2004	82	82	First data	Özogul, Y., & Özogul, F. (2004). Effects of slaughtering methods on sensory, chemical and microbiological quality of rainbow trout (Onchorynchus mykiss) stored in ice and MAP. European Food Research and Technology, 219(3), 211-216.	Journal article	2004	10.1007/s00217-004-0951-0	Flesh quality	Oncorhynchus mykiss	Rainbow trout	Diadromous	Benthopelagic	Not reported	300 ± 11.8 g	Not reported	N/A	Farmed	Laboratory	Turkey	37.06177455934194, 35.35483555648429	Quasi-experimental	N/A	Comparison between humane and inhumane methods	No	Control; No randomisation; Replication?	Not reported	N/A	Not reported	N/A	N/A	N/A	N/A	Yes	No	No	Yes	Not reported	No	No	No	No	No	No	N/A	N/A	N/A
Yes	Papaharisis, L., Tsironi, T., Dimitroglou, A., Taoukis, P., & Pavlidis, M. (2019). Stress assessment, quality indicators and shelf life of three aquaculture important marine fish, in relation to harvest practices, water temperature and slaughter method. Aquaculture Research, 50(9), 2608-2620.	Stress assessment, quality indicators and shelf life of three aquaculture important marine fish, in relation to harvest practices, water temperature and slaughter method. Aquaculture Research, 50(9), 2608-2620.	2019	83	83	First data	Papaharisis, L., Tsironi, T., Dimitroglou, A., Taoukis, P., & Pavlidis, M. (2019). Stress assessment, quality indicators and shelf life of three aquaculture important marine fish, in relation to harvest practices, water temperature and slaughter method. Aquaculture Research, 50(9), 2608-2620.	Journal article	2019	10.1111/are.14217	Fish welfare; Flesh quality	Sparus aurata	Gilt-head bream	Marine	Demersal	Not reported but authors marketable-size fish	Not reported	Not reported	N/A	Farmed	Fish farm	Greece	38.589868496827016, 23.800625211314774	Quasi-experimental	Comparison between humane stunning methods; Comparison between humane and inhumane methods	N/A	No	Control; No Randomisation; No replication	Not reported	Control commercial immersion in ice	Not clear	N/A	N/A	Unclear	Unclear	No	No	No	No	N/A	Yes	No	No	Yes	No	No	Humane Stunner Universal Aceaquatec	Not reported	Not clear
Yes	Papaharisis, L., Tsironi, T., Dimitroglou, A., Taoukis, P., & Pavlidis, M. (2019). Stress assessment, quality indicators and shelf life of three aquaculture important marine fish, in relation to harvest practices, water temperature and slaughter method. Aquaculture Research, 50(9), 2608-2620.	Stress assessment, quality indicators and shelf life of three aquaculture important marine fish, in relation to harvest practices, water temperature and slaughter method. Aquaculture Research, 50(9), 2608-2620.	2019	83		First data	Papaharisis, L., Tsironi, T., Dimitroglou, A., Taoukis, P., & Pavlidis, M. (2019). Stress assessment, quality indicators and shelf life of three aquaculture important marine fish, in relation to harvest practices, water temperature and slaughter method. Aquaculture Research, 50(9), 2608-2620.	Journal article	2019	10.1111/are.14217	Fish welfare; Flesh quality	Sparus aurata	Gilt-head bream	Marine	Demersal	Not reported but authors marketable-size fish	Not reported	Not reported	N/A	Farmed	Fish farm	Greece	38.589868496827016, 23.800625211314774	Quasi-experimental	N/A	Comparison between humane and inhumane methods	No	Control; No Randomisation; No replication	Not reported	Control commercial immersion in ice	Not clear	N/A	N/A	Unclear	Unclear	No	No	No	No	N/A	Yes	No	No	Yes	No	No	Humane Stunner Universal Aceaquatec	Not reported	Not clear
Yes	Papaharisis, L., Tsironi, T., Dimitroglou, A., Taoukis, P., & Pavlidis, M. (2019). Stress assessment, quality indicators and shelf life of three aquaculture important marine fish, in relation to harvest practices, water temperature and slaughter method. Aquaculture Research, 50(9), 2608-2620.	Stress assessment, quality indicators and shelf life of three aquaculture important marine fish, in relation to harvest practices, water temperature and slaughter method. Aquaculture Research, 50(9), 2608-2620.	2019	83		First data	Papaharisis, L., Tsironi, T., Dimitroglou, A., Taoukis, P., & Pavlidis, M. (2019). Stress assessment, quality indicators and shelf life of three aquaculture important marine fish, in relation to harvest practices, water temperature and slaughter method. Aquaculture Research, 50(9), 2608-2620.	Journal article	2019	10.1111/are.14217	Fish welfare; Flesh quality	Dicentrarchus labrax	European seabass	Marine	Demersal	Not reported but authors marketable-size fish	Not reported	Not reported	N/A	Farmed	Fish farm	Greece	38.589868496827016, 23.800625211314774	Quasi-experimental	Comparison between humane stunning methods; Comparison between humane and inhumane methods	N/A	No	Control; No Randomisation; No replication	Not reported	Control commercial immersion in ice	Not clear	N/A	N/A	Unclear	Unclear	No	No	No	No	N/A	Yes	No	No	Yes	No	No	Humane Stunner Universal Aceaquatec	Not reported	Not clear
Yes	Papaharisis, L., Tsironi, T., Dimitroglou, A., Taoukis, P., & Pavlidis, M. (2019). Stress assessment, quality indicators and shelf life of three aquaculture important marine fish, in relation to harvest practices, water temperature and slaughter method. Aquaculture Research, 50(9), 2608-2620.	Stress assessment, quality indicators and shelf life of three aquaculture important marine fish, in relation to harvest practices, water temperature and slaughter method. Aquaculture Research, 50(9), 2608-2620.	2019	83		First data	Papaharisis, L., Tsironi, T., Dimitroglou, A., Taoukis, P., & Pavlidis, M. (2019). Stress assessment, quality indicators and shelf life of three aquaculture important marine fish, in relation to harvest practices, water temperature and slaughter method. Aquaculture Research, 50(9), 2608-2620.	Journal article	2019	10.1111/are.14217	Fish welfare; Flesh quality	Dicentrarchus labrax	European seabass	Marine	Demersal	Not reported but authors marketable-size fish	Not reported	Not reported	N/A	Farmed	Fish farm	Greece	38.589868496827016, 23.800625211314774	Quasi-experimental	N/A	Comparison between humane and inhumane methods	No	Control; No Randomisation; No replication	Not reported	Control commercial immersion in ice	Not clear	N/A	N/A	Unclear	Unclear	No	No	No	No	N/A	Yes	No	No	Yes	No	No	Humane Stunner Universal Aceaquatec	Not reported	Not clear
Yes	Papaharisis, L., Tsironi, T., Dimitroglou, A., Taoukis, P., & Pavlidis, M. (2019). Stress assessment, quality indicators and shelf life of three aquaculture important marine fish, in relation to harvest practices, water temperature and slaughter method. Aquaculture Research, 50(9), 2608-2620.	Stress assessment, quality indicators and shelf life of three aquaculture important marine fish, in relation to harvest practices, water temperature and slaughter method. Aquaculture Research, 50(9), 2608-2620.	2019	83		First data	Papaharisis, L., Tsironi, T., Dimitroglou, A., Taoukis, P., & Pavlidis, M. (2019). Stress assessment, quality indicators and shelf life of three aquaculture important marine fish, in relation to harvest practices, water temperature and slaughter method. Aquaculture Research, 50(9), 2608-2620.	Journal article	2019	10.1111/are.14217	Fish welfare; Flesh quality	Pagrus major	Red seabream	Marine	Demersal	Not reported but authors marketable-size fish	Not reported	Not reported	N/A	Farmed	Fish farm	Greece	38.589868496827016, 23.800625211314774	Quasi-experimental	Comparison between humane stunning methods; Comparison between humane and inhumane methods	N/A	No	Control; No Randomisation; No replication	Not reported	Control commercial immersion in ice	Not clear	N/A	N/A	Unclear	Unclear	No	No	No	No	N/A	Yes	No	No	Yes	No	No	Humane Stunner Universal Aceaquatec	Not reported	Not clear
Yes	Papaharisis, L., Tsironi, T., Dimitroglou, A., Taoukis, P., & Pavlidis, M. (2019). Stress assessment, quality indicators and shelf life of three aquaculture important marine fish, in relation to harvest practices, water temperature and slaughter method. Aquaculture Research, 50(9), 2608-2620.	Stress assessment, quality indicators and shelf life of three aquaculture important marine fish, in relation to harvest practices, water temperature and slaughter method. Aquaculture Research, 50(9), 2608-2620.	2019	83		First data	Papaharisis, L., Tsironi, T., Dimitroglou, A., Taoukis, P., & Pavlidis, M. (2019). Stress assessment, quality indicators and shelf life of three aquaculture important marine fish, in relation to harvest practices, water temperature and slaughter method. Aquaculture Research, 50(9), 2608-2620.	Journal article	2019	10.1111/are.14217	Fish welfare; Flesh quality	Pagrus major	Red seabream	Marine	Demersal	Not reported but authors marketable-size fish	Not reported	Not reported	N/A	Farmed	Fish farm	Greece	38.589868496827016, 23.800625211314774	Quasi-experimental	N/A	Comparison between humane and inhumane methods	No	Control; No Randomisation; No replication	Not reported	Control commercial immersion in ice	Not clear	N/A	N/A	Unclear	Unclear	No	No	No	No		Yes	No	No	Yes	No	No	Humane Stunner Universal Aceaquatec	Not reported	Not clear
Yes	Qin, N., Li, D., Hong, H., Zhang, Y., Zhu, B., & Luo, Y. (2016). Effects of different stunning methods on the flesh quality of grass carp (Ctenopharyngodon idellus) fillets stored at 4 C. Food Chemistry, 201, 131-138.	Effects of different stunning methods on the flesh quality of grass carp (Ctenopharyngodon idellus) fillets stored at 4 C. Food Chemistry, 201, 131-138.	2016	84	84	First data	Qin, N., Li, D., Hong, H., Zhang, Y., Zhu, B., & Luo, Y. (2016). Effects of different stunning methods on the flesh quality of grass carp (Ctenopharyngodon idellus) fillets stored at 4 C. Food Chemistry, 201, 131-138.	Journal article	2016	http://dx.doi.org/10.1016/j.foodchem.2016.01.071	Flesh quality	Ctenopharyngodon idellus	Grass carp	Freshwater	Benthopelagic	Not reported	1540 ± 30 g	43 ± 2 cm	N/A	Farmed	Laboratory	China	39.88373343814488, 116.28124486264979	Randomised control trial	N/A	Comparison between humane and inhumane methods	No	Control; Randomisation; Replication?	60 (20 manually percussed (control); 20 frozen; 20 immersed in ice water)	N/A	20? Not clear	N/A	N/A	N/A	N/A	Yes	No	No	Yes	Wooden club	No	No	No	No	No	No	N/A	N/A	N/A
Yes	Ramos Quispe, S., & Ramos Quispe, A. (2014). Efecto del método de sacrificio en truchas (oncorhynchus mikyss) sobre el tiempo de duración del pre rigor y rigor mortis.	Efecto del método de sacrificio en truchas (oncorhynchus mikyss) sobre el tiempo de duración del pre rigor y rigor mortis.	2014	85	85	First data	Ramos Quispe, S., & Ramos Quispe, A. (2014). Efecto del método de sacrificio en truchas (oncorhynchus mikyss) sobre el tiempo de duración del pre rigor y rigor mortis.	Joint student research project report/thesis	2014	Not found	Fish welfare; Flesh quality	Oncorhynchus mykiss	Rainbow trout	Diadromous	Benthopelagic	Not reported	253.69 ±8.25 g asphyxiated n=16; 252 ±5.83g clove oil n=16; 251.44 ±6.43g hypothermia n=16; 252.38 ±6.92g electric shock n=16	Not reported	N/A	Farmed	Fish farm	Perú	-12.640717232116105, -74.86088566468152	Quasi-experimental	Comparison between humane and inhumane methods	Comparison between humane and inhumane methods	No	Control; No randomisation; Replication?	64	16 fish for each of the four treatments	Not clear	N/A	N/A	Unclear	Unclear	No	No	No	No	N/A	Yes	No	No	Yes	No	No	Experimental prototype	220V, 5 s	Not clear
Yes	Retter, K., Esser, K. H., Lüpke, M., Hellmann, J., Steinhagen, D., & Jung-Schroers, V. (2018). Stunning of common carp: Results from a field and a laboratory study. BMC veterinary research, 14(1), 1-11.	Stunning of common carp: Results from a field and a laboratory study. BMC veterinary research, 14(1), 1-11.	2018	86	86	First data	Retter, K., Esser, K. H., Lüpke, M., Hellmann, J., Steinhagen, D., & Jung-Schroers, V. (2018). Stunning of common carp: Results from a field and a laboratory study. BMC veterinary research, 14(1), 1-11.	Journal article	2018	https://doi.org/10.1186/s12917-018-1530-0	Fish welfare	Cyprinus carpio	Common carp	Freshwater	Benthopelagic	Not reported	1.085 ± 0.230kg	32.5 ± 2.43cm	N/A	Farmed	Laboratory	Germany	52.35587688767239, 9.801809140181835	Observational	Comparison between different voltages and current densities	N/A	Yes	No control; No randomisation; Replication?	56	N/A	56? Not clear	N/A	N/A	Prototype 1 & 2:electrodes placed in lateral positions as well as above and below the fish (bottom/ top) position (in Prototype 1 fish were were fixed with the fenestrated aquarium in prototype 2: fish had upright body position)	Yes	No	No	No	No	N/A	Yes	No	No	Yes	No	No	Experimental prototype (1): polyethylene tank equipped with stainless-steel plate-electrodes, each having an area of 22 dm2, were placed at a distance of 31 to 34 cm at the top and the bottom (t/b) of a polyethylene tank with a volume of 117 l and a viewing window at the front side. In this tank, carp were fixed with the fenestrated aquarium. Experimental prototype 2: stainless-steel plate-electr…	50 V (sinusoidal a. c.) 50 Hz, 5 minutes at current density 0.09 A/dm2 or 0.14 A/dm2 OR 150 V, 50 Hz for 1 min at current density 0.28 A/dm2 or 0.41 A/dm2	Not clear
Yes	Retter, K., Esser, K. H., Lüpke, M., Hellmann, J., Steinhagen, D., & Jung-Schroers, V. (2018). Stunning of common carp: Results from a field and a laboratory study. BMC veterinary research, 14(1), 1-11.	Stunning of common carp: Results from a field and a laboratory study. BMC veterinary research, 14(1), 1-11.	2018	86		First data	Retter, K., Esser, K. H., Lüpke, M., Hellmann, J., Steinhagen, D., & Jung-Schroers, V. (2018). Stunning of common carp: Results from a field and a laboratory study. BMC veterinary research, 14(1), 1-11.	Journal article	2018	https://doi.org/10.1186/s12917-018-1530-0	Fish welfare	Cyprinus carpio	Common carp	Freshwater	Benthopelagic	Not reported	Not reported	Not reported	N/A	Farmed	Fish farm	Germany	52.35587688767239, 9.801809140181835	Quasi-experimental	Comparison between humane stunning methods	N/A	Yes	Control?; No randomisation; No replication	113	17 methods studied; 113 fish	N/A	N/A	N/A	Unclear	Unclear	Yes	No	No	Yes	Not reported	Yes	Yes	No	Yes	No	No	Farmers used commercial and self-modified stunning devices.	In water summary of parameters (not followed by percussive stun): 337–1179μS/cm, 36–47V, 0.0213–0.0276A/dm2, 1–6 minutes stun duration. No parameters provided for dry stunning. In water stunning followed by percussive stun summary of parameters: 441–959μS/cm, 29–54V, 0.0238–0.1464A/dm2, 0.5–5 minutes	Not clear
Yes	Robb, D. H. F. (1998). Some factors affecting the flesh quality of salmonids: pigmentation, composition and eating quality (Doctoral dissertation, University of Bristol).	Some factors affecting the flesh quality of salmonids: pigmentation, composition and eating quality (Doctoral dissertation, University of Bristol).	1998	87	87	No access	Robb, D. H. F. (1998). Some factors affecting the flesh quality of salmonids: pigmentation, composition and eating quality (Doctoral dissertation, University of Bristol).	PhD Thesis	1998	Not found	Flesh quality	Oncorhynchus mykiss	Rainbow trout	Diadromous	Benthopelagic	Not reported	1.5kg	Not reported	All female	Farmed	Fish farm	UK	56.88670364717939, -5.409790085053633	Quasi-experimental	N/A	Comparison of humane methods; Comparison of humane and potentially humane methods	No	Control; No randomisation; Replication?	30	N/A	Not clear	N/A	N/A	Carcass stimulated so not applicable	N/A	Yes	No	No	Yes	Priest	Yes	No	No	No	No	Electrical stimulation of carcass	Electrical stimulation of carcass	94V, 14.3HZ	Not clear
Yes	Robb, D. H. F. (1998). Some factors affecting the flesh quality of salmonids: pigmentation, composition and eating quality (Doctoral dissertation, University of Bristol).	Some factors affecting the flesh quality of salmonids: pigmentation, composition and eating quality (Doctoral dissertation, University of Bristol).	1998	87		No access	Robb, D. H. F. (1998). Some factors affecting the flesh quality of salmonids: pigmentation, composition and eating quality (Doctoral dissertation, University of Bristol).	PhD Thesis	1998	Not found	Flesh quality	Salmo salar	Atlantic salmon	Diadromous	Benthopelagic	Grilse	Not reported	Not reported	N/A	Farmed	Fish farm	UK	56.88670364717939, -5.409790085053633	Quasi-experimental	N/A	Comparison of humane methods; Comparison of humane and potentially humane methods; Comparison between humane and inhumane methods	No	Control; No randomisation; Replication?	120	Methods: crowdedfish manual percussive stun; uncrowded fish manual percussive stun; CO2; AQUIS)	Not clear	N/A	N/A	N/A	N/A	Yes	No	No	Yes	Priest	No	No	No	No	No	No	N/A	N/A	N/A
Yes	Robb, D. H. F., O'Callaghan, M., Lines, J. A., & Kestin, S. C. (2002). Electrical stunning of rainbow trout (Oncorhynchus mykiss): factors that affect stun duration. Aquaculture, 205(3-4), 359-371.	Electrical stunning of rainbow trout (Oncorhynchus mykiss): factors that affect stun duration. Aquaculture, 205(3-4), 359-371.	2002	88	88	First data	Robb, D. H. F., O'Callaghan, M., Lines, J. A., & Kestin, S. C. (2002). Electrical stunning of rainbow trout (Oncorhynchus mykiss): factors that affect stun duration. Aquaculture, 205(3-4), 359-371.	Journal article	2002	Not found	Fish welfare	Oncorhynchus mykiss	Rainbow trout	Diadromous	Benthopelagic	Not reported	350–400 g	Not reported	N/A	Farmed	Laboratory	UK	51.46644577502853, -2.585260779259832	Observational	Comparison of current application time on stun duration	N/A	No	No control; No randomisation; Replication?	55? (15 for 1 s and 10 fish each for 5, 10, 20, 30 seconds)	N/A	Not clear	N/A	N/A	Fish parallel to electrodes	Yes	No	No	No	No	N/A	Yes	No	No	Yes	No	No	Experimental prototype: two 50-cm long electrode plates 56 cm apart in a water bath, filled to a depth of 13 cm. This gave each electrode an area of 0.065 m2. The fish were placed in the water with their bodies parallel to the electrode plates, so that the current would flow across them.	50Hz sinusoidal a.c., 128V for either 1,5,10,20 or 30 s	Not clear
Yes	Robb, D. H. F., O'Callaghan, M., Lines, J. A., & Kestin, S. C. (2002). Electrical stunning of rainbow trout (Oncorhynchus mykiss): factors that affect stun duration. Aquaculture, 205(3-4), 359-371.	Electrical stunning of rainbow trout (Oncorhynchus mykiss): factors that affect stun duration. Aquaculture, 205(3-4), 359-371.	2002	88		First data	Robb, D. H. F., O'Callaghan, M., Lines, J. A., & Kestin, S. C. (2002). Electrical stunning of rainbow trout (Oncorhynchus mykiss): factors that affect stun duration. Aquaculture, 205(3-4), 359-371.	Journal article	2002	Not found	Fish welfare	Oncorhynchus mykiss	Rainbow trout	Diadromous	Benthopelagic	Not reported	350–400 g	Not reported	N/A	Farmed	Laboratory	UK	51.46644577502853, -2.585260779259832	Observational	Comparision of frequency on stun duration	N/A	No	No control; No randomisation; Replication?	60? (10 fish per frequency 100, 300, 500, 750, 1000 and 2000 Hz smooth sinusoidal a.c.)	N/A	Not clear	N/A	N/A	Fish parallel to electrodes	Yes	No	No	No	No	N/A	Yes	No	No	Yes	No	No	Experimental prototype: amplifier output was attached across two plate electrodes immersed in a water bath of similar design to that used in experiment 1. The tank was only 36 cm long and was filled to a depth of 10 cm, giving an area of 0.036 m2 for each electrode. The electrodes were placed 13 cm apart.	100, 300, 500, 750, 1000 and 2000 Hz smooth sinusoidal a.c., voltage current between 192 and 209 V per m, and average current intensities between 10.2 and 12.8 A per m squared for 5 s	Not clear
Yes	Robb, D. H. F., O'Callaghan, M., Lines, J. A., & Kestin, S. C. (2002). Electrical stunning of rainbow trout (Oncorhynchus mykiss): factors that affect stun duration. Aquaculture, 205(3-4), 359-371.	Electrical stunning of rainbow trout (Oncorhynchus mykiss): factors that affect stun duration. Aquaculture, 205(3-4), 359-371.	2002	88		First data	Robb, D. H. F., O'Callaghan, M., Lines, J. A., & Kestin, S. C. (2002). Electrical stunning of rainbow trout (Oncorhynchus mykiss): factors that affect stun duration. Aquaculture, 205(3-4), 359-371.	Journal article	2002	Not found	Fish welfare	Oncorhynchus mykiss	Rainbow trout	Diadromous	Benthopelagic	Not reported	350–400 g	Not reported	N/A	Farmed	Laboratory	UK	51.46644577502853, -2.585260779259832	Observational	Comparison of current magnitude on stun	N/A	No	No control; No randomisation; Replication?	110? (0– 50 n=21; 50– 100 n=43; 100– 150 n= 15; 150– 200 n= 16; 200– 250 n= 10; 250– 300 n=5)	N/A	Not clear	N/A	N/A	Tongs to head	Yes	No	No	No	No	N/A	Yes	No	No	No	No	Yes Tongs	Electrified tongs: electrodes consisted of two soft sponge heads approximately 2 cm in diameter, which were connected to the output of the variac and were held in place with a pair of plastic tongs. To ensure good electrical contact with the fish, the sponge was soaked in a saturated saline solution prior to each application and the excess shaken off. The electrodes were held either side of the h…	stun voltage was set at 25, 30, 40, 45, 50, 60, 70, 90, 110 or 120 V r.m.s. for 1 second, 50Hz	Not clear
Yes	Robb, D. H. F., Wotton, S. B., & Van de Vis, J. W. (2002). Preslaughter electrical stunning of eels. Aquaculture Research, 33(1), 37-42.	Preslaughter electrical stunning of eels. Aquaculture Research, 33(1), 37-42.	2002	89	89	First data	Robb, D. H. F., Wotton, S. B., & Van de Vis, J. W. (2002). Preslaughter electrical stunning of eels. Aquaculture Research, 33(1), 37-42.	Journal article	2002	https://doi.org/10.1046/j.1355-557X.2001.00641.x	Fish welfare	Anguilla anguilla	European eel	Diadromous	Demersal	Not reported	125g	Not reported	N/A	Farmed	Laboratory	Netherlands	53.00959386446055, 6.460465658039949	Observational	Comparison between different stunning voltages	N/A	No	No control; No randomisation; Replication?	88 (35V n=11; 50V n=20; 65V n=10; 75V n=15; 100V n=22; 120V n=10)	N/A	Not clear	N/A	N/A	Head only using tongs	Yes	No	No	No	No	N/A	Yes	No	No	No	No	Yes electrical stun using tongs (pads on the tongs soaked in salty water to increase conductivity)	Protype tongs	Six voltages tested all at 50Hz a.c. for 1 second: 35V, 0.11-0.38A; 50V, 0.12-0.24A; 65V, 0.25-0.39A; 75V, 0.23-0.45A; 100V, 0.27-0.61A; 120V, 0.46-0.74A	Not clear
Yes	Robb, D. H. F., Wotton, S. B., & Van de Vis, J. W. (2002). Preslaughter electrical stunning of eels. Aquaculture Research, 33(1), 37-42.	Preslaughter electrical stunning of eels. Aquaculture Research, 33(1), 37-42.	2002	89		First data	Robb, D. H. F., Wotton, S. B., & Van de Vis, J. W. (2002). Preslaughter electrical stunning of eels. Aquaculture Research, 33(1), 37-42.	Journal article	2002	https://doi.org/10.1046/j.1355-557X.2001.00641.x	Fish welfare	Anguilla anguilla	European eel	Diadromous	Demersal	Not reported	125g	Not reported	N/A	Farmed	Laboratory	Netherlands	53.00959386446055, 6.460465658039949	Observational	No comparator	N/A	No	No control; No randomisation; Replication?	4	N/A	4? Not clear	N/A	N/A	Head only using tongs	Yes	No	No	No	No	N/A	Yes	No	No	No	No	Yes electrical stun using tongs (pads on the tongs soaked in salty water to increase conductivity)	Protype tongs	65V	Not clear
Yes (NJ KJ checked)	Robb, D. H. F., Wotton, S. B., McKinstry, J. L., Sørensen, N. K., Kestin, S. C., & Sørensen, N. K. (2000). Commercial slaughter methods used on Atlantic salmon: determination of the onset of brain failure by electroencephalography. Veterinary Record, 147(11), 298-303.	Commercial slaughter methods used on Atlantic salmon: determination of the onset of brain failure by electroencephalography. Veterinary Record, 147(11), 298-303.	2000	90	90	First data	Robb, D. H. F., Wotton, S. B., McKinstry, J. L., Sørensen, N. K., Kestin, S. C., & Sørensen, N. K. (2000). Commercial slaughter methods used on Atlantic salmon: determination of the onset of brain failure by electroencephalography. Veterinary Record, 147(11), 298-303.	Journal article	2000	Not found	Fish welfare	Salmo salar	Atlantic salmon	Diadromous	Benthopelagic	Immature	3.7kg	Not reported	N/A	Farmed	Laboratory	Norway	61.96787324801393, 5.711216594226501	Quasi-experimental	Comparison between humane stunning methods; Comparison between humane and inhumane methods	N/A	No	Control; No randomisation; Replication?	40 (10 per method)	N/A	Not clear	N/A	N/A	N/A	N/A	Yes	No	No	Yes	a pneumatic gun (specifically for humane stunning of small animals) was used to deliver the below to ensure both the accuracy and velocity	No	No	No	No	No	No	N/A	N/A	N/A
Yes (NJ KJ checked)	Robb, D. H., & Roth, B. (2003). Brain activity of Atlantic salmon (Salmo salar) following electrical stunning using various field strengths and pulse durations. Aquaculture, 216(1-4), 363-369.	Brain activity of Atlantic salmon (Salmo salar) following electrical stunning using various field strengths and pulse durations. Aquaculture, 216(1-4), 363-369.	2003	91	91	First data	Robb, D. H., & Roth, B. (2003). Brain activity of Atlantic salmon (Salmo salar) following electrical stunning using various field strengths and pulse durations. Aquaculture, 216(1-4), 363-369.	Journal article	2003	Not found	Fish welfare	Salmo salar	Atlantic salmon	Diadromous	Benthopelagic	Not reported	3.0 to 4.0 kg	Not reported	N/A	Farmed	Laboratory	Norway	65.97252494692071, -19.234709361750692	Observational	Comparison of different field strengths and stun durations	N/A	Yes	No control; No randomisation; Replication?	35	N/A	Not clear	N/A	N/A	homogenous current	No	No	No	No	No	N/A	Yes	No	No	Yes	No	No	Experimental prototype: 100x30x35 cm plexiglass tank filled with seawater with a constant temperature of 9 degrees C and salinity of 34%. Oxygen was added into the water throughout the entire experiment. Electrodes were attached to the ends of the tank, consisting of horizontally aligned steel rods, with a distance of 2.5 cm between each rod, covering the whole surface at each end, 100 cm apart.	single phase 50 Hz sinusoidal a.c., with field strengths equal to 200, 50 and 25 V/m at current durations 1, 3 and 12 s.	Not clear
Yes	Roth, B., Birkeland, S., & Oyarzun, F. (2009b). Stunning, pre slaughter and filleting conditions of Atlantic salmon and subsequent effect on flesh quality on fresh and smoked fillets. Aquaculture, 289(3-4), 350-356.	Stunning, pre slaughter and filleting conditions of Atlantic salmon and subsequent effect on flesh quality on fresh and smoked fillets. Aquaculture, 289(3-4), 350-356.	2009	92	92	First data	Roth, B., Birkeland, S., & Oyarzun, F. (2009b). Stunning, pre slaughter and filleting conditions of Atlantic salmon and subsequent effect on flesh quality on fresh and smoked fillets. Aquaculture, 289(3-4), 350-356.	Journal article	2009	doi:10.1016/j.aquaculture.2009.01.013	Flesh quality	Salmo salar	Atlantic salmon	Diadromous	Benthopelagic	Not reported	4.9±0.96 kg	Not reported	Market size	Farmed	Fish farm	Norway	63.67299976188417, 9.035278452429322	Quasi-experimental	N/A	Comparison between electrically stimulated and not stimulated dead fish (Simulation experiment to simulate electrical stunning. Fish were killed by percussive stun and then dead fish electrically stimulated).	No	Control; No randomisation; Replication?	181	N/A	Not clear	N/A	N/A	Unclear	Unclear	No	No	No	No (Fish were killed by manual stun but the experiment was investigating the effect of electrical stimulation on fish fillets, to simulate electrical stunning)	N/A	Yes	Yes	No	No	No	No	Not reported	40 Vrms, 100 Hz AC+DC for 16 s	Not clear
NJ (KJ checked)	Roth, B., Grimsbø, E., Slinde, E., Foss, A., Stien, L. H., & Nortvedt, R. (2012). Crowding, pumping and stunning of Atlantic salmon, the subsequent effect on pH and rigor mortis. Aquaculture, 326, 178-180.	Crowding, pumping and stunning of Atlantic salmon, the subsequent effect on pH and rigor mortis. Aquaculture, 326, 178-180.	2012	93	93	First data	Roth, B., Grimsbø, E., Slinde, E., Foss, A., Stien, L. H., & Nortvedt, R. (2012). Crowding, pumping and stunning of Atlantic salmon, the subsequent effect on pH and rigor mortis. Aquaculture, 326, 178-180.	Journal article	2012	doi:10.1016/j.aquaculture.2011.11.005	Flesh quality	Salmo salar	Atlantic salmon	Diadromous	Benthopelagic	Not reported	4.4 ±0.45 kg	Not reported	Market size	Farmed	Fish farm (slaughter facility)	Norway	59.17905972408613, 6.057329971222506	Quasi-experimental	N/A	Comparison between humane stunning methods	No	Control; No randomisation; Replication?	30	N/A	Not clear	N/A	N/A	Not reported	Not clear	Yes	No	No	Yes	Not reported	Yes	Yes	No	No	No	No	Stansas#01™ electrostunner (Seaside A/S, Stranda, Norway)	60 V, 100 Hz AC+DC for 6 s	Not clear
Yes	Roth, B., Imsland, A., Gunnarsson, S., Foss, A., & Schelvis-Smit, R. (2007). Slaughter quality and rigor contraction in farmed turbot (Scophthalmus maximus); a comparison between different stunning methods. Aquaculture, 272(1-4), 754-761.	Slaughter quality and rigor contraction in farmed turbot (Scophthalmus maximus); a comparison between different stunning methods. Aquaculture, 272(1-4), 754-761.	2007	94	94	First data	Roth, B., Imsland, A., Gunnarsson, S., Foss, A., & Schelvis-Smit, R. (2007). Slaughter quality and rigor contraction in farmed turbot (Scophthalmus maximus); a comparison between different stunning methods. Aquaculture, 272(1-4), 754-761.	Journal article	2007	doi:10.1016/j.aquaculture.2007.09.012	Flesh quality	Scophthalmus maximus	Turbot	Marine	Demersal	Not reported	1.2 kg±0.17	Author reported market size	N/A	Farmed	Laboratory	Iceland	65.97252494692071, -19.234709361750692	Quasi-experimental	N/A	Comparison between humane stunning methods; Comparison between humane and inhumane methods	No	Control; No randomisation; No replication?	80	N/A	Not clear	N/A	N/A	Not clear	Not clear	Yes	No	No	Yes	Not reported	Yes	No	No	No	No	In this experiment live fish were not used and it is not clear how they were killed. The carcasses were electrically stimulated using the anode placed in the head and at both sides at the frontal part of the muscle, while the cathode was placed into the caudal region. Presumably this was to simulate electrical stunning of live fish?	Experimental prototype - a pulse generator made by ARENA A/S (Inc), Austevoll, Norway was used.	Turbot carcasses were either electrcally stimulated with 1) 5 Hz pulsed direct current (pDC) (el-stim 5 Hz), OR 2) 80 Hz pDC (el-stim 80 Hz) for 3 minutes (applied 5 minutes post-mortem)	Not clear
Yes (NJ KJ checked)	Roth, B., Imsland, A., Moeller, D., & Slinde, E. (2003). Effect of electric field strength and current duration on stunning and injuries in market-sized Atlantic salmon held in seawater. North American Journal of Aquaculture, 65(1), 8-13.	Effect of electric field strength and current duration on stunning and injuries in market-sized Atlantic salmon held in seawater. North American Journal of Aquaculture, 65(1), 8-13.	2003	95	95	First data	Roth, B., Imsland, A., Moeller, D., & Slinde, E. (2003). Effect of electric field strength and current duration on stunning and injuries in market-sized Atlantic salmon held in seawater. North American Journal of Aquaculture, 65(1), 8-13.	Journal article	2003	Not found	Fish welfare; Flesh quality	Salmo salar	Atlantic salmon	Diadromous	Benthopelagic	immature salmon	1.2 -6.6 kg	Not reported	N/A	Farmed	Laboratory	Norway	65.97252494692071, -19.234709361750692	Observational	Comparison between different field strengths and current durations	Comparison between different field strengths and current durations	No	No control; No randomisation; Replication?	276		Not clear	N/A	N/A	fish were always facing the electrodes before stunning	Yes	No	No	No	No	N/A	Yes	No	No	Yes	No	No	Experimental prototype: Plexiglas tank (150 3 30 3 35cm) in which the electrodes were 100 cm apart. Each electrode consisted of several horizontally aligned 0.5-cm-diameter steel rods held 2.5 cm apart, which created a homogeneous electric field. The total resistance of the experimental unit was approximately 4 ohms.	one-phase, sinusoidal, 50-Hz AC in seawater; electrical field strengths ranged from 15 to 250 V/m and current durations from 0.2 to 12 s.	Not clear
Yes (NJ KJ checked)	Roth, B., Imsland, A., Moeller, D., & Slinde, E. (2003). Effect of electric field strength and current duration on stunning and injuries in market-sized Atlantic salmon held in seawater. North American Journal of Aquaculture, 65(1), 8-13.	Effect of electric field strength and current duration on stunning and injuries in market-sized Atlantic salmon held in seawater. North American Journal of Aquaculture, 65(1), 8-13.	2003	95		First data	Roth, B., Moeller, D., Veland, J. O., Imsland, A., & Slinde, E. (2002). The effect of stunning methods on rigor mortis and texture properties of Atlantic salmon (Salmo salar). Journal of Food Science, 67(4), 1462-1466.	Journal article	2002	Not found	Flesh quality	Salmo salar	Atlantic salmon	Diadromous	Benthopelagic	Not reported	Not reported	68 ±5 cm	N/A	Farmed	Fish farm	Norway	N/C	Randomised control trial	N/A	Comparison between humane stunning methods; Comparison between humane and inhumane methods	No	Control; Randomised; Replicated?	94	N/A	Not clear	N/A	N/A			Yes	No	No	Yes	Steel hammer	Yes	No	No	Yes	No	No	Experimental prototype: 100 x 30 x 35 cm plexiglass tank filled with seawater and electrodes 100 cm apart. The electrodes consisted of horizontally aligned steel rods with a distance of 2.5 cm between each rod, covering the whole surface at each end.	1 phase: sinusoidal 50 Hz AC 1.5 s.	Not clear
Yes (NJ KJ checked)	Roth, B., Imsland, A., Moeller, D., & Slinde, E. (2003). Effect of electric field strength and current duration on stunning and injuries in market-sized Atlantic salmon held in seawater. North American Journal of Aquaculture, 65(1), 8-13.	Effect of electric field strength and current duration on stunning and injuries in market-sized Atlantic salmon held in seawater. North American Journal of Aquaculture, 65(1), 8-13.	2003	95		First data	Roth, B., Moeller, D., Veland, J. O., Imsland, A., & Slinde, E. (2002). The effect of stunning methods on rigor mortis and texture properties of Atlantic salmon (Salmo salar). Journal of Food Science, 67(4), 1462-1466.	Journal article	2002	Not found	Flesh quality	Salmo salar	Atlantic salmon	Diadromous	Benthopelagic	Not reported	Not reported	62±3 cm	N/A	Farmed	Fish farm	Norway	N/C	Randomised control trial	N/A	Comparison between humane stunning methods; Comparison between humane and inhumane methods	No	Control; Randomised; Replicated?	48	N/A	Not clear	N/A	N/A			Yes	No	No	Yes	Steel hammer	Yes	No	No	Yes	No	No	Experimental prototype: 100 x 30 x 35 cm plexiglass tank filled with seawater and electrodes 100 cm apart. The electrodes consisted of horizontally aligned steel rods with a distance of 2.5 cm between each rod, covering the whole surface at each end.	1 phase: sinusoidal 50 Hz AC 1.5 s.	Not clear
Yes (NJ KJ checked)	Roth, B., Moeller, D., Veland, J. O., Imsland, A., & Slinde, E. (2002). The effect of stunning methods on rigor mortis and texture properties of Atlantic salmon (Salmo salar). Journal of Food Science, 67(4), 1462-1466.	The effect of stunning methods on rigor mortis and texture properties of Atlantic salmon (Salmo salar). Journal of Food Science, 67(4), 1462-1466.	2002	96	96	First data	Roth, B., Moeller, D., Veland, J. O., Imsland, A., & Slinde, E. (2002). The effect of stunning methods on rigor mortis and texture properties of Atlantic salmon (Salmo salar). Journal of Food Science, 67(4), 1462-1466.	Journal article	2002	Not found	Flesh quality	Salmo salar	Atlantic salmon	Diadromous	Benthopelagic	Not reported	Not reported	81 cm ± 1 cm	N/A	Farmed	Fish farm	Norway	N/C	Randomised control trial	N/A	Comparison between humane stunning methods; Comparison between humane and inhumane methods	No	Control; Randomised; Replicated?	25	N/A	Not clear	N/A	N/A			Yes	No	No	Yes	Steel hammer	Yes	No	No	Yes	No	No	Experimental prototype: 100 x 30 x 35 cm plexiglass tank filled with seawater and electrodes 100 cm apart. The electrodes consisted of horizontally aligned steel rods with a distance of 2.5 cm between each rod, covering the whole surface at each end.	sinusoidal 1000 Hz AC with field strength equal to 75 Vm-1, for 6 s or 12 s	Not clear
Yes	Roth, B., Nortvedt, R., Slinde, E., Foss, A., Grimsbø, E., & Stien, L. H. (2010). Electrical stimulation of Atlantic salmon muscle and the effect on flesh quality. Aquaculture, 301(1-4), 85-90.	Electrical stimulation of Atlantic salmon muscle and the effect on flesh quality. Aquaculture, 301(1-4), 85-90.	2010	97	97	First data	Roth, B., Nortvedt, R., Slinde, E., Foss, A., Grimsbø, E., & Stien, L. H. (2010). Electrical stimulation of Atlantic salmon muscle and the effect on flesh quality. Aquaculture, 301(1-4), 85-90.	Journal article	2010	doi:10.1016/j.aquaculture.2010.01.008	Flesh quality	Salmo salar	Atlantic salmon	Diadromous	Benthopelagic	Not reported	4.5±0.98 kg	Not reported	Market size	Farmed	Laboratory	Norway	59.1422601821113, 5.98418286121962	Quasi-experimental	N/A	Comparison between different electrical stimulation durations	No	Control; No randomisation; Replication?	16	electrically stimulated for 6, 12 or 180 s for 7, 6 and 3 fish respectively	Not clear	N/A	N/A	N/A (Fillets still attached to carcass electrically stimulated not live fish)	N/A	No	No	No	No (Fish were killed by manual stun but the experiment was investigating the effect of electrical stimulation on fish fillets, to simulate electrical stunning)	No (Fish were killed by manual stun (how manual stun was applied was not reported) but the experiment was investigating the effect of electrical stimulation on fish fillets, to simulate electrical stunning)	Yes	Yes (but on fillet attached to carcass only)	No	No	No	No	Stansas 01 (Seaside, Norway)	80Hz, 15Vrms A.C. for 6, 12 or 180 s (unclear author states that fillets stimulated with Stansas 01 (Seaside, Norway) concurrent with previous settings, both from the cage and onboard MS Tauranga, Norway, this might be different to the parameters used in the other experiments)	Not clear
Yes	Roth, B., Nortvedt, R., Slinde, E., Foss, A., Grimsbø, E., & Stien, L. H. (2010). Electrical stimulation of Atlantic salmon muscle and the effect on flesh quality. Aquaculture, 301(1-4), 85-90.	Electrical stimulation of Atlantic salmon muscle and the effect on flesh quality. Aquaculture, 301(1-4), 85-90.	2010	97		First data	Roth, B., Nortvedt, R., Slinde, E., Foss, A., Grimsbø, E., & Stien, L. H. (2010). Electrical stimulation of Atlantic salmon muscle and the effect on flesh quality. Aquaculture, 301(1-4), 85-90.	Journal article	2010	doi:10.1016/j.aquaculture.2010.01.008	Flesh quality	Salmo salar	Atlantic salmon	Diadromous	Benthopelagic	Not reported	4.5±0.98 kg	Not reported	Market size	Farmed	Laboratory	Norway	59.1422601821113, 5.98418286121962	Quasi-experimental	N/A	Comparison between different electrical stimulation durations	No	Control; No randomisation; Replication?	32	N/A	Not clear	N/A	N/A	N/A (Fillets still attached to carcass electrically stimulated not live fish)	N/A	No	No	No	No (Fish were killed by manual stun but the experiment was investigating the effect of electrical stimulation on fish fillets, to simulate electrical stunning)	No (Fish were killed by manual stun (how manual stun was applied was not reported) but the experiment was investigating the effect of electrical stimulation on fish fillets, to simulate electrical stunning)	Yes	Yes (but on fillet attached to carcass only)	No	No	No	No	ARENA A/S, Austevoll, Norway. Anode into the frontal part of the neurocraniumand the cathode into the vertebrae close to the tail.	80Hz, 15Vrms A.C. for 6, 12 or 180 s	Not clear
Yes	Roth, B., Nortvedt, R., Slinde, E., Foss, A., Grimsbø, E., & Stien, L. H. (2010). Electrical stimulation of Atlantic salmon muscle and the effect on flesh quality. Aquaculture, 301(1-4), 85-90.	Electrical stimulation of Atlantic salmon muscle and the effect on flesh quality. Aquaculture, 301(1-4), 85-90.	2010	97		First data	Roth, B., Nortvedt, R., Slinde, E., Foss, A., Grimsbø, E., & Stien, L. H. (2010). Electrical stimulation of Atlantic salmon muscle and the effect on flesh quality. Aquaculture, 301(1-4), 85-90.	Journal article	2010	doi:10.1016/j.aquaculture.2010.01.008	Flesh quality	Salmo salar	Atlantic salmon	Diadromous	Benthopelagic	Not reported	4.5±0.98 kg	Not reported	Market size	Farmed	Laboratory	Norway	59.1422601821113, 5.98418286121962	Quasi-experimental	N/A	Comparison between different electrical stimulation durations	No	Control; No randomisation; Replication?	30	N/A	Not clear	N/A	N/A	N/A (Fillets still attached to carcass electrically stimulated not live fish)	N/A	No	No	No	No (Fish were killed by manual stun but the experiment was investigating the effect of electrical stimulation on fish fillets, to simulate electrical stunning)	No (Fish were killed by manual stun (how manual stun was applied was not reported) but the experiment was investigating the effect of electrical stimulation on fish fillets, to simulate electrical stunning)	Yes	Yes (but on fillet attached to carcass only)	No	No	No	No	ARENA A/S, Austevoll, Norway. Anode into the frontal part of the neurocraniumand the cathode into the vertebrae close to the tail.	80Hz, 15Vrms A.C. for 6, 12 or 180 s	Not clear
Yes	Roth, B., Obach, A., Hunter, D., Nortvedt, R., & Oyarzun, F. (2009a). Factors affecting residual blood and subsequent effect on bloodspotting in smoked Atlantic salmon fillets. Aquaculture, 297(1-4), 163-168.	Factors affecting residual blood and subsequent effect on bloodspotting in smoked Atlantic salmon fillets. Aquaculture, 297(1-4), 163-168.	2009	98	98	First data	Roth, B., Obach, A., Hunter, D., Nortvedt, R., & Oyarzun, F. (2009). Factors affecting residual blood and subsequent effect on bloodspotting in smoked Atlantic salmon fillets. Aquaculture, 297(1-4), 163-168.	Journal article	2009	doi:10.1016/j.aquaculture.2009.09.019	Flesh quality	Salmo salar	Atlantic salmon	Diadromous	Benthopelagic	Not reported	3–6 kg	Not reported	N/A	Farmed	Fish farm	Norway	59.17905972408613, 6.057329971222506	Quasi-experimental	N/A	Comparison of pre and post factors with percussive stunning	No	Control; No randomisation; Replication?	918 used in all 3 experiments reported	N/A	Not clear	N/A	N/A	N/A	N/A	Yes	No	No	Yes	Not reported	No	No	No	No	No	No	N/A	N/A	N/A
Yes	Roth, B., Obach, A., Hunter, D., Nortvedt, R., & Oyarzun, F. (2009a). Factors affecting residual blood and subsequent effect on bloodspotting in smoked Atlantic salmon fillets. Aquaculture, 297(1-4), 163-168.	Factors affecting residual blood and subsequent effect on bloodspotting in smoked Atlantic salmon fillets. Aquaculture, 297(1-4), 163-168.	2009	98		First data	Roth, B., Obach, A., Hunter, D., Nortvedt, R., & Oyarzun, F. (2009). Factors affecting residual blood and subsequent effect on bloodspotting in smoked Atlantic salmon fillets. Aquaculture, 297(1-4), 163-168.	Journal article	2009	doi:10.1016/j.aquaculture.2009.09.019	Flesh quality	Salmo salar	Atlantic salmon	Diadromous	Benthopelagic	Not reported	3–6 kg	Not reported	N/A	Farmed	Fish farm	UK	56.82367704829328, -5.105295893863617	Quasi-experimental	N/A	Comparison of pre and post factors with percussive stunning; Comparison of different humane stunning methods	No	Control; No randomisation; Replication?	918 used in all 3 experiments reported	N/A	Not clear	N/A	N/A	N/A	N/A	Yes	No	No	Yes but some fish were also electrically stimulated after being killed by percussive stun	Not reported	Yes	Yes but only some fish were elecrically stimulated after being killed by percussive stunning	No	No	No	No	Not reported	5 Hz, 10 V, pDC of electricity for 2 min	Not clear
Yes	Roth, B., Obach, A., Hunter, D., Nortvedt, R., & Oyarzun, F. (2009a). Factors affecting residual blood and subsequent effect on bloodspotting in smoked Atlantic salmon fillets. Aquaculture, 297(1-4), 163-168.	Factors affecting residual blood and subsequent effect on bloodspotting in smoked Atlantic salmon fillets. Aquaculture, 297(1-4), 163-168.	2009	98		First data	Roth, B., Obach, A., Hunter, D., Nortvedt, R., & Oyarzun, F. (2009). Factors affecting residual blood and subsequent effect on bloodspotting in smoked Atlantic salmon fillets. Aquaculture, 297(1-4), 163-168.	Journal article	2009	doi:10.1016/j.aquaculture.2009.09.019	Flesh quality	Salmo salar	Atlantic salmon	Diadromous	Benthopelagic	Not reported	3–6 kg	Not reported	N/A	Farmed	Fish farm	Chile	-42.67092679809055, -73.67776855392815	Quasi-experimental	N/A	Comparison of pre and post factors with percussive stunning	No	Control; No randomisation; Replication?	918 used in all 3 experiments reported	N/A	Not clear	N/A	N/A	N/A	N/A	Yes	No	No	Yes	Not reported	No	No	No	No	No	No	N/A	N/A	N/A
Yes (NJ KJ checked)	Roth, B., Slinde, E., & Robb, D. H. (2007). Percussive stunning of Atlantic salmon (Salmo salar) and the relation between force and stunning. Aquacultural engineering, 36(2), 192-197.	Percussive stunning of Atlantic salmon (Salmo salar) and the relation between force and stunning. Aquacultural engineering, 36(2), 192-197.	2007	99	99	First data	Roth, B., Slinde, E., & Robb, D. H. (2007). Percussive stunning of Atlantic salmon (Salmo salar) and the relation between force and stunning. Aquacultural engineering, 36(2), 192-197.	Journal article	2007	doi:10.1016/j.aquaeng.2006.11.001	Fish welfare	Salmo salar	Atlantic salmon	Diadromous	Benthopelagic	Immature except for one mature male	4-6kg	Not reported	N/A	Farmed	Laboratory	Norway	59.17905972408613, 6.057329971222506	Observational	Comparison of automated percussive hammer shapes and forces	N/A	No	No control; No randomisation; Replication?	Not reported	Three different shapes of hammer investigated (a flat circular hammer, 40 mm in diameter; cone and a spiketested at a range of different forces of air pressure). Author said just a small number of fish used for the experiment.	Not clear	N/A	N/A	Head	Yes	Yes	No	Yes (Three different shapes of hammer investigated (a flat circular hammer, 40 mm in diameter; cone and a spikes tested at a range of different forces of air pressure)	No	StansasTM percussive machine from Kjøla°s Stansekniver A/S.	No	No	No	No	No	No	N/A	N/A	N/A
Yes (NJ KJ checked)	Roth, B., Slinde, E., & Robb, D. H. (2007). Percussive stunning of Atlantic salmon (Salmo salar) and the relation between force and stunning. Aquacultural engineering, 36(2), 192-197.	Percussive stunning of Atlantic salmon (Salmo salar) and the relation between force and stunning. Aquacultural engineering, 36(2), 192-197.	2007	99		First data	Roth, B., Slinde, E., & Robb, D. H. (2007). Percussive stunning of Atlantic salmon (Salmo salar) and the relation between force and stunning. Aquacultural engineering, 36(2), 192-197.	Journal article	2007	doi:10.1016/j.aquaeng.2006.11.001	Fish welfare	Salmo salar	Atlantic salmon	Diadromous	Benthopelagic	Immature	4-6kg	Not reported	N/A	Farmed	Laboratory	Norway	59.17905972408613, 6.057329971222506	Observational	Comparison of different forces of air pressure	N/A	No	No control; No randomisation; Replication?	53	stunned in the range of (56–85 N) of air pressure, using the flat hammer	Not clear	N/A	N/A	Head	Yes	Yes	No	Yes (Flat circular hammer, 40 mm in diameter stunned in the range of (56–85 N) of air pressure)	No	StansasTM percussive machine from Kjøla°s Stansekniver A/S.	No	No	No	No	No	No	N/A	N/A	N/A
Yes (NJ KJ checked)	Roth, B., Slinde, E., & Robb, D. H. (2007). Percussive stunning of Atlantic salmon (Salmo salar) and the relation between force and stunning. Aquacultural engineering, 36(2), 192-197.	Percussive stunning of Atlantic salmon (Salmo salar) and the relation between force and stunning. Aquacultural engineering, 36(2), 192-197.	2007	99		First data	Roth, B., Slinde, E., & Robb, D. H. (2007). Percussive stunning of Atlantic salmon (Salmo salar) and the relation between force and stunning. Aquacultural engineering, 36(2), 192-197.	Journal article	2007	doi:10.1016/j.aquaeng.2006.11.001	Flesh quality	Salmo salar	Atlantic salmon	Diadromous	Benthopelagic	Immature	4-6kg	Not reported	N/A	Farmed	Laboratory	Norway	59.17905972408613, 6.057329971222506	Observational	N/A	Comparison of different forces of air pressure	No	No control; No randomisation; Replication?	73	air pressures ranging from 42 to 80 N	Not clear	N/A	N/A	Head	Yes	Yes	No	Yes (Flat circular hammer, 40 mm in diameter stunned in the range of air pressures ranging from 42 to 80 N)	No	StansasTM percussive machine from Kjøla°s Stansekniver A/S.	No	No	No	No	No	No	N/A	N/A	N/A
Yes	Rucinque, D. S., Watanabe, A. L., & Molento, C. F. M. (2018). Electrical stunning in pacu (Piaractus mesopotamicus) using direct current waveform. Aquaculture, 497, 42-48.	Electrical stunning in pacu (Piaractus mesopotamicus) using direct current waveform. Aquaculture, 497, 42-48.	2018	101	101	First data	Rucinque, D. S., Watanabe, A. L., & Molento, C. F. M. (2018). Electrical stunning in pacu (Piaractus mesopotamicus) using direct current waveform. Aquaculture, 497, 42-48.	Journal article	2018	Not found	Fish welfare	Piaractus mesopotamicus	Pacu	Freshwater	Pelagic	Not reported	Not reported	Not reported	N/A	Farmed	Laboratory	Brazil	-25.515977179313488, -54.53873596777438	Observational	Comparison between different electrical currents	N/A	Yes	No control; No randomisation; Replication?	6	Pilot experiment to test suitabilty of different currents to stun Pacu unconscious	6? Not clear	N/A	N/A	Unclear	Unclear	No	No	No	No	N/A	Yes	No	No	Yes	No	No	Backpack electrofisher (Smith Root LR-24) within a 75×56×40 cm plastic box as stunning tank, containing 80 L of fresh water. The distance between the ring-shaped and the wire-shaped electrodes was 40 cm.	Tested at: Smooth current 205 V 30 s; OR pulsed direct current waveform at the following: 280 Volts, 30HZ for 30 s; 205 Volts (V), 50 Hz 15s; 400 V, 30 Hz, 30 s; 205 Volts (V), 50 Hz 45 s; 400 V, 30Hz, 30s	Not clear
Yes	Rucinque, D. S., Watanabe, A. L., & Molento, C. F. M. (2018). Electrical stunning in pacu (Piaractus mesopotamicus) using direct current waveform. Aquaculture, 497, 42-48.	Electrical stunning in pacu (Piaractus mesopotamicus) using direct current waveform. Aquaculture, 497, 42-48.	2018	101		First data	Rucinque, D. S., Watanabe, A. L., & Molento, C. F. M. (2018). Electrical stunning in pacu (Piaractus mesopotamicus) using direct current waveform. Aquaculture, 497, 42-48.	Journal article	2018	Not found	Fish welfare; Flesh quality	Piaractus mesopotamicus	Pacu	Freshwater	Pelagic	Not reported	0.84 ± 0.18 kg	33.02 ± 2.06 cm	N/A	Farmed	Laboratory	Brazil	-25.515977179313488, -54.53873596777438	Observational	Comparison between humane stunning methods; Comparison of orientation of body to electrical current	Comparison between humane stunning methods; Comparison of orientation of body to electrical current	Yes	No control; No randomisation; Replication?	70 (35 per treatment)	the minimum sampling size of 35 fish in each group was calculated based on Rosner's formula for comparing two means (Rosner, 2010), considering a 95.0% confidence interval and a power of 90.0%; for this calculation, the values for mean and standard deviation of unconsciousness time for two different types of current (51 ± 37) and (27 ± 10) for stunning in tilapia were obtained from Lambooij et al…	35? Not clear	N/A	N/A	Fish were tested in 2 different orientations parallel or perpendicular orientation of body to electric current for each treatment	Yes	No	No	No	No	N/A	Yes	N/A	No	Yes	No	No	Backpack electrofisher (Smith Root LR-24) within a 75×56×40 cm plastic box as stunning tank, containing 80 L of fresh water. The distance between the ring-shaped and the wire-shaped electrodes was 40 cm.	Group 1: pulsed direct current waveform, 205 Volts (V), 50 Hz and duty cycle equal to 70% applied for 45 s; Group 2: pulsed direct current waveform, 400 V, 30 Hz and duty cycle equal to 30% applied for 30 s.	Not clear
Yes	Rucinque, D.S. (2021). Unconsciousness assessment through electroencephalography (EEG) in the process of stunning for electronarcosis, percussion and anaesthesia for humane slaughter of Nile tilapia. PhD Thesis.	Unconsciousness assessment through electroencephalography (EEG) in the process of stunning for electronarcosis, percussion and anaesthesia for humane slaughter of Nile tilapia. PhD Thesis.	2021	102	102	Second round of searches in 2022 from google scholar	Rucinque, D.S. (2021). Unconsciousness assessment through electroencephalography (EEG) in the process of stunning for electronarcosis, percussion and anaesthesia for humane slaughter of Nile tilapia. PhD Thesis.	Phd thesis	2021	Not found	Fish welfare; Flesh quality	Oreochromis niloticus	Nile tilapia	Freshwater	Benthopelagic	Not reported	574±170.8 g	30.9±3.1cm	N/A	Farmed	Laboratory	Brazil	Sao paulo	Observational	Comparison between humane methods; Comparison of different positions of spike applied to fish head	Comparison between humane methods; Comparison of different positions of spike applied to fish head	Yes	No control; No randomisation; Replication?	66 (53 fish spiked in 2 groups a) spike in side of head b) spike in front of head; 13 fish electrically stunned)	N/A	66? Not clear	N/A	N/A	Body parallel to electrodes	Yes	No	No	No	No	N/A	Yes	No	No	Yes	No	No	Prototype: 2 stainless steel plate electrodes placed on left and right hand sde of fish with a separation of 14cm	173V, 60Hz, 9.7A for 1 second	Not clear
Yes	Rucinque, D.S. (2021). Unconsciousness assessment through electroencephalography (EEG) in the process of stunning for electronarcosis, percussion and anaesthesia for humane slaughter of Nile tilapia. PhD Thesis.	Unconsciousness assessment through electroencephalography (EEG) in the process of stunning for electronarcosis, percussion and anaesthesia for humane slaughter of Nile tilapia. PhD Thesis.	2021	102		Second round of searches in 2022 from google scholar	Rucinque, D.S. (2021). Unconsciousness assessment through electroencephalography (EEG) in the process of stunning for electronarcosis, percussion and anaesthesia for humane slaughter of Nile tilapia. PhD Thesis.	Phd thesis	2021	Not found	Fish welfare	Oreochromis niloticus	Nile tilapia	Freshwater	Benthopelagic	Not reported	484±129.3g	29±2.4cm	N/A	Farmed	Laboratory	Brazil	Sao paulo	Randomised control trial	Comparison between humane and inhumane methods; Comparison between humane and potentially humane methods	N/A	Yes	Control; Randomised Replicationm?	119 (5 treatments (1) anaethesia by 2-phenoxyethanol n=25 (2) anaethesia by Ocimum americanum n=26 (3) anaethesia by Lippia alba n=25 (4) spiking at side of head n=28 (5) hypothermia in ice and water n=15)	N/A	Not clear	N/A	N/A	N/A	N/A	No	No	No	No	N/A	No	No	No	No	No	No	N/A	N/A	N/A
Yes	Rucinque, D.S. (2021). Unconsciousness assessment through electroencephalography (EEG) in the process of stunning for electronarcosis, percussion and anaesthesia for humane slaughter of Nile tilapia. PhD Thesis.	Unconsciousness assessment through electroencephalography (EEG) in the process of stunning for electronarcosis, percussion and anaesthesia for humane slaughter of Nile tilapia. PhD Thesis.	2021	102		Second round of searches in 2022 from google scholar	Rucinque, D.S. (2021). Unconsciousness assessment through electroencephalography (EEG) in the process of stunning for electronarcosis, percussion and anaesthesia for humane slaughter of Nile tilapia. PhD Thesis.	Phd thesis	2021	Not found	Flesh quality	Oreochromis niloticus	Nile tilapia	Freshwater	Benthopelagic	Not reported	598.7±112g	31.3±2.3cm	N/A	Farmed	Laboratory	Brazil	Sao paulo	Quasi-experimental	N/A	Comparison between humane and inhumane methods; Comparison between humane and potentially humane methods	Yes	Conrol; No randomisation; Replication?	56 (14 fish per treatment (1) anaesthesia O. americanum (2) anaesthesia L. alba (3) hypothermia (4) spiking	N/A	14? Not clear	N/A	N/A	N/A	N/A	No	No	No	No	N/A	No	No	No	No	No	No	N/A	N/A	N/A
Yes	Rucinque, D.S., Biscaia, A.G.C., Watanabe, A.L. and Molento, C.F.M., 2021. Electrical stunning in South American catfish (Rhamdia quelen) using direct current waveform: welfare and meat quality. Ciência Rural, 51.	Electrical stunning in South American catfish (Rhamdia quelen) using direct current waveform: welfare and meat quality. Ciência Rural, 51.	2021	103	103	Second round of searches in 2022 from bibliographic databases	Rucinque, D.S., Biscaia, A.G.C., Watanabe, A.L. and Molento, C.F.M., 2021. Electrical stunning in South American catfish (Rhamdia quelen) using direct current waveform: welfare and meat quality. Ciência Rural, 51.	Journal article	2021	Not found	Fish welfare	Rhamdia quelen	South American catfish	Freshwater	Benthopelagic	Not reported	0.12 ± 0.04 kg	22.73 ± 2.00 cm	N/A	Farmed	Laboratory	Brazil	N/C	Observational	Comparison of different voltages	Comparison of different voltages	No	No control; No randomisation; No Replication	6	N/A	None	N/A	N/A	Unclear	Unclear	No	No	No	No	N/A	Yes	No	No	Yes	No	No	backpack electrofisher (Smith Root LR-24, USA https://www.smith-root.com/ electrofishers/lr-24)	Smooth direct current 205V, 30 s; Pulse direct current 125V, 30Hz, 30s or 205V, 50Hz, 15 s or 400V, 30Hz, 30s, 25% duty cycle or 125V, 30Hz,30s or 400V, 30Hz, 30s, 27% duty cycle.	Not clear
Yes	Rucinque, D.S., Biscaia, A.G.C., Watanabe, A.L. and Molento, C.F.M., 2021. Electrical stunning in South American catfish (Rhamdia quelen) using direct current waveform: welfare and meat quality. Ciência Rural, 51.	Electrical stunning in South American catfish (Rhamdia quelen) using direct current waveform: welfare and meat quality. Ciência Rural, 51.	2021	103		Second round of searches in 2022 from bibliographic databases	Rucinque, D.S., Biscaia, A.G.C., Watanabe, A.L. and Molento, C.F.M., 2021. Electrical stunning in South American catfish (Rhamdia quelen) using direct current waveform: welfare and meat quality. Ciência Rural, 51.	Journal article	2021	Not found	Flesh quality; Fish welfare	Rhamdia quelen	South American catfish	Freshwater	Benthopelagic	Not reported	0.12 ± 0.04 kg	22.73 ± 2.00 cm	N/A	Farmed	Laboratory	Brazil	N/C	Observational	Comparison of different voltages	Comparison of different voltages	No	No control; No randomisation; Replication?	70 (35 per group)	N/A	Not clear	N/A	N/A	Unclear	Unclear	No	No	No	No	N/A	Yes	No	No	Yes	No	No	backpack electrofisher (Smith Root LR-24, USA https://www.smith-root.com/ electrofishers/lr-24)	Group 1: pulsed direct current waveform, 125 Volts (V), 30 Hz and duty cycle equal to 90% applied for 30 s; Group 2: pulsed direct current waveform, 400 V, 30 Hz and duty cycle equal to 27% applied for 30 s.	Not clear
Yes	Ruff Nicole, FitzGerald Richard D, Cross Thomas F, and Kerry Joe P. (2002). Fillet shelf-life of Atlantic halibut Hippoglossus hippoglossus L. fed elevated levels of α -tocopheryl acetate. Aquaculture Research, 33(13), pp.1059.	Fillet shelf-life of Atlantic halibut Hippoglossus hippoglossus L. fed elevated levels of α -tocopheryl acetate. Aquaculture Research, 33(13), pp.1059.	2002	104	104	found in in alternative methods	Ruff Nicole, FitzGerald Richard D, Cross Thomas F, and Kerry Joe P. (2002). Fillet shelf-life of Atlantic halibut Hippoglossus hippoglossus L. fed elevated levels ofα -tocopheryl acetate. Aquaculture Research, 33(13), pp.1059.	Journal article	2002	Not found	Flesh quality	Hippoglossus hippoglossus	Atlantic halibut	Marine	Demersal	Not reported	1320 ± 108.4 g	Not reported	N/A	Farmed	Laboratory (from a fish farm)	Ireland	Cork	Quasi-experimental	N/A	Comparison between humane and inhumane methods	No	Control: No randomisation; Replication	10 (5 from each of the 2 dietary treaments selected for each of the 2 slaughter treatments)	N/A	5?	N/A	N/A	N/A	N/A	Yes	Yes	No	No	Not reported	No	No	No	No	No	No	N/A	N/A	N/A
Yes	Ruff, N., FitzGerald, R. D., Cross, T. F., Teurtrie, G., & Kerry, J. P. (2002). Slaughtering method and dietary α‐tocopheryl acetate supplementation affect rigor mortis and fillet shelf‐life of turbot Scophthalmus maximus L. Aquaculture Research, 33(9), 703-714.	Slaughtering method and dietary α‐tocopheryl acetate supplementation affect rigor mortis and fillet shelf‐life of turbot Scophthalmus maximus L. Aquaculture Research, 33(9), 703-714.	2002	105	105	No access	Ruff, N., FitzGerald, R. D., Cross, T. F., Teurtrie, G., & Kerry, J. P. (2002). Slaughtering method and dietary α‐tocopheryl acetate supplementation affect rigor mortis and fillet shelf‐life of turbot Scophthalmus maximus L. Aquaculture Research, 33(9), 703-714.	Journal article	2002	Not found	Flesh quality	Scophthalmus maximus	Turbot	Marine	Demersal	Not reported	1056 ± 19.7 g	Not reported	N/A	Farmed	Fish farm	Ireland	51.65223091550613, -9.71649577085433	Quasi-experimental	N/A	Comparison between humane and inhumane methods	No	No control?; No randomisation; Replicated?	36? Or 18? 6 fish per dietary (3 diets) and slaughter method (3 slaughter methods)	Three different slaughter treamtments compared 2 commercial 'inhumane' slaughter treatments versus 'humane' Percussive stun (blot-like) and there were 3 different diets also being tested	6 fish per slaughter method?	N/A	N/A	Captive-bolt into skull on dorsal side	Yes	Yes	No	No	Yes (manual captive-bolt)	Press trigger and a 5cm in diameter metal plate push at force onto skull, not external damage seen. Made by Accles & Shelvoke, UK.	No	No	No	No	No	No	N/A	Not reported	N/A
Yes	Salazar-Duque D, Holguin J P, Estrella A, and Martinez G L. (2019). Improvement of rainbow trout's meat quality through slaughter Ikejime technique. Study case: Ecuador. Ciencia Ergo-Sum, 26(1), pp..	Improvement of rainbow trout's meat quality through slaughter Ikejime technique. Study case: Ecuador. Ciencia Ergo-Sum, 26(1), pp..	2019	106	106	found in in alternative methods	Salazar-Duque D, Holguin J P, Estrella A, and Martinez G L. (2019). Improvement of rainbow trout's meat quality through slaughter Ikejime technique. Study case: Ecuador. Ciencia Ergo-Sum, 26(1), pp..	Journal article	2019	Not found	Fish welfare; Flesh quality	Oncorhynchus mykiss	Rainbow trout	Diadromous	Benthopelagic	Not reported	Three weight ranges investigated: 200 to 300 grams, from 301 to 400 grams and from 401 to 500grams.	Not reported	N/A	Farmed	Laboratory (Fish farm)	Ecuador	Cotopaxi	Quasi-experimental	Comparison between humane and inhumane methods	Comparison between humane and inhumane methods	No	Control; No randomisation; Replication?	9? (3 asphyxiated in air, 3 ice water, 3 ikijime)		3? but from different weights of fish	N/A	N/A	N/A	N/A	No	No	No	No	N/A	No	No	No	No	No	No	N/A	N/A	N/A
Yes	Sandblom, E., Djordjevic, B., Sundh, H., Seth, H., Sundell, K., Lines, J.A. and Kiessling, A., 2012. Effects of electric field exposure on blood pressure, cardioventilatory activity and the physiological stress response in Arctic char, Salvelinus alpinus L. Aquaculture, 344, pp.135-140.	Effects of electric field exposure on blood pressure, cardioventilatory activity and the physiological stress response in Arctic char, Salvelinus alpinus L. Aquaculture, 344, pp.135-140.	2012	107	107	First data	Sandblom, E., Djordjevic, B., Sundh, H., Seth, H., Sundell, K., Lines, J.A. and Kiessling, A., 2012. Effects of electric field exposure on blood pressure, cardioventilatory activity and the physiological stress response in Arctic char, Salvelinus alpinus L. Aquaculture, 344, pp.135-140.	Journal article	2012	10.1016/j.aquaculture.2012.02.030	Fish welfare	Salvelinus alpinus	Arctic char	Diadromous	Benthopelagic	Not reported	365–1611 g [mean: 828± 89 g (SEM)	Not reported	N/A	Farmed	Laboratory	Norway	59.66788330838198, 10.763253138354761	Observational	Electrical stunning duration	N/A	Yes	No control; No randomisation; Replicated	18 (11 fish stunned for duration of 5 s and 7 for a duration of 30 s)	11 fish stunned for duration of 5 s and 7 for a duration of 30 s.	Not clear	N/A	N/A	Facing the electric current	Yes	No	N/A	No	No	N/A	Yes	No	No	Yes	N/A	No	Experimental prototype	4 V/cm (125 Hz) for 5 s or 30 s	square wave alternating voltage across the electrodes
Yes	Sattari, A., Lambooij, E., Sharifi, H., Abbink, W., Reimert, H., & Van de Vis, J. W. (2010). Industrial dry electro-stunning followed by chilling and decapitation as a slaughter method in Claresse®(Heteroclarias sp.) and African catfish (Clarias gariepinus). Aquaculture, 302(1-2), 100-105.	Industrial dry electro-stunning followed by chilling and decapitation as a slaughter method in Claresse®(Heteroclarias sp.) and African catfish (Clarias gariepinus). Aquaculture, 302(1-2), 100-105.	2010	108	108	First data	Sattari, A., Lambooij, E., Sharifi, H., Abbink, W., Reimert, H., & Van de Vis, J. W. (2010). Industrial dry electro-stunning followed by chilling and decapitation as a slaughter method in Claresse®(Heteroclarias sp.) and African catfish (Clarias gariepinus). Aquaculture, 302(1-2), 100-105.	Journal article	2010	doi:10.1016/j.aquaculture.2010.01.011	Fish welfare	Clarias gariepinus	North African catfish	Freshwater	Benthopelagic	Not reported	1300±100 g	Not reported	N/A	Farmed	Laboratory	Netherlands	51.571227011264774, 5.958484515224903	Observational	No comparator	N/A	Yes	No control; No randomisation; Replication?	10		10? Not clear	N/A	N/A	Head first	Yes	No	No	No	No	N/A	Yes	Yes	No	No	No	No	A 120 cm×30 cm×30 cm steel box, equipped with the above-suspended flexible electrodes (Stansas 01, Seaside A/S, Stranda, Norway)	150 V, AC+DC for 9.1 s.	Not clear
Yes	Scherer, R., Augusti, P.R., Bochi, V.C., Steffens, C., Fries, L.L.M., Daniel, A.P., Kubota, E.H., Neto, J.R. and Emanuelli, T., 2006. Chemical and microbiological quality of grass carp (Ctenopharyngodon idella) slaughtered by different methods. Food Chemistry, 99(1), pp.136-142.	Chemical and microbiological quality of grass carp (Ctenopharyngodon idella) slaughtered by different methods. Food Chemistry, 99(1), pp.136-142.	2006	109	109	First data	Scherer, R., Augusti, P.R., Bochi, V.C., Steffens, C., Fries, L.L.M., Daniel, A.P., Kubota, E.H., Neto, J.R. and Emanuelli, T., 2006. Chemical and microbiological quality of grass carp (Ctenopharyngodon idella) slaughtered by different methods. Food Chemistry, 99(1), pp.136-142.	Journal article	2006	doi:10.1016/j.foodchem.2005.06.048	Flesh quality	Ctenopharyngodon idella	Grass carp	Freshwater	Benthopelagic	Not reported	822 ± 147 g	40.8 ± 2.8 cm	N/A	Farmed	Laboratory	Brazil	-29.717585834291885, -53.71258434114532	Randomised control trial	N/A	Comparison between humane and inhumane methods	No	Control; Randomisation; Replication?	Not reported		Unclear	N/A	N/A	Unclear	Unclear	No	No	No	No	N/A	Yes	No	No	Yes	No	No	Prototype: No details but probably the same as described in the authors 2005 article as parameters appear the same.	direct current applied 3 A/200 V for 1 min followed by 3.5 A/220 V for 2 min, DC.	Not clear
Yes	Scherer, R., Augusti, P.R., Steffens, C., Bochi, V.C., Hecktheuer, L.H., Lazzari, R., Radünz‐neto, J., Pomblum, S.C. and Emanuelli, T., 2005. Effect of slaughter method on postmortem changes of grass carp (Ctenopharyngodon idella) stored in icesti. Journal of food science, 70(5), pp.C348-C353.	Effect of slaughter method on postmortem changes of grass carp (Ctenopharyngodon idella) stored in icesti. Journal of food science, 70(5), pp.C348-C353.	2005	110	110	First data	Scherer, R., Augusti, P.R., Steffens, C., Bochi, V.C., Hecktheuer, L.H., Lazzari, R., Radünz‐neto, J., Pomblum, S.C. and Emanuelli, T., 2005. Effect of slaughter method on postmortem changes of grass carp (Ctenopharyngodon idella) stored in icesti. Journal of food science, 70(5), pp.C348-C353.	Journal article	2005	Not found	Flesh quality	Ctenopharyngodon idella	Grass carp	Freshwater	Benthopelagic	Not reported	822 ± 147 g	40.8 ± 2.8 cm	N/A	Farmed	Laboratory	Brazil	-29.717585834291885, -53.71258434114532	Randomised control trial	N/A	Comparison between humane and inhumane methods	No	Control; Randomisation; Replication?	Not reported		Unclear	N/A	N/A	Unclear	Unclear	No	No	No	No	N/A	Yes	No	No	Yes	No	No	Prototype: fish were dipped in a polyethylene plastic tank (2.0 m long, 1.0 m wide, 1.5 m deep) filled with fresh water (7.5 L/kg of fish) containing 2 g NaCl/L to a depth of 50 cm. Two plate copper electrodes (40.0 × 2.5 × 1.2 cm) were vertically positioned in the tank spaced 1.6 m apart near each end of the tank and direct current was applied (3 A/200 V for 1 min followed by 3.5 A/220 V for 2 m…	direct current was applied 3 A/200 V for 1 min followed by 3.5 A/220 V for 2 min	Not clear
Yes	Secci, G., Parisi, G., Dasilva, G., & Medina, I. (2016). Stress during slaughter increases lipid metabolites and decreases oxidative stability of farmed rainbow trout (Oncorhynchus mykiss) during frozen storage. Food chemistry, 190, 5-11.	Stress during slaughter increases lipid metabolites and decreases oxidative stability of farmed rainbow trout (Oncorhynchus mykiss) during frozen storage. Food chemistry, 190, 5-11.	2016	111	111	First data	Secci, G., Parisi, G., Dasilva, G., & Medina, I. (2016). Stress during slaughter increases lipid metabolites and decreases oxidative stability of farmed rainbow trout (Oncorhynchus mykiss) during frozen storage. Food chemistry, 190, 5-11.	Journal article	2016	http://dx.doi.org/10.1016/j.foodchem.2015.05.051	Flesh quality	Oncorhynchus mykiss	Rainbow trout	Diadromous	Benthopelagic	Not reported	1127 ± 258 g	Not reported	N/A	Farmed	Laboratory	Italy	46.116086557223284, 11.102492772420879 Italy	Quasi-experimental	N/A	Comparison between humane and inhumane methods	Yes	Control; No randomisation; Replication?	28 (14 percissively stunned, 14 aspyxiated in air)	N/A	14? Not clear	N/A	N/A	N/A	N/A	Yes	Yes	No	No	Not reported	No	No	No	No	No	No	N/A	N/A	N/A
Yes	Secci, G., Parisi, G., Meneguz, M., Iaconisi, V., Cornale, P., Macchi, E., Gasco, L. and Gai, F., 2018. Effects of a carbon monoxide stunning method on rigor mortis development, fillet quality and oxidative stability of tench (Tinca tinca). Aquaculture, 493, pp.233-239.	Effects of a carbon monoxide stunning method on rigor mortis development, fillet quality and oxidative stability of tench (Tinca tinca). Aquaculture, 493, pp.233-239.	2018	112	112	First data	Secci, G., Parisi, G., Meneguz, M., Iaconisi, V., Cornale, P., Macchi, E., Gasco, L. and Gai, F., 2018. Effects of a carbon monoxide stunning method on rigor mortis development, fillet quality and oxidative stability of tench (Tinca tinca). Aquaculture, 493, pp.233-239.	Journal article	2018	https://doi.org/10.1016/j.aquaculture.2018.05.002	Fish welfare; Flesh quality	Tinca tinca	Tench	Freshwater	Demeral	Not reported	156.5 ± 9.8 g	Not reported	N/A	Farmed	Laboratory	Italy	44.80129805964778, 7.814759864999674	Quasi-experimental	Comparison between humane stunning methods; Comparison between humane and potentially humane method	Comparison between humane stunning methods; Comparison between humane and potentially humane method	Yes	Control; No randomisation; Replication?	60 (20 fish per treatment)	The control could be electrical or percussive stunning?	20? Not clear	N/A	N/A	Unclear	Unclear	Yes	No	No	Yes	Wooden knob	Yes	Yes	No	No	No	No	The electric stunner was manufactured according the local public health service indications. The fish were placed, without overlapping each other, onto a wider stainless steel grid, which was connected to the electrodes of the stunner electric panel, where the setting parameters (voltage) and time could be selected.	22 V current (30 s)	Not clear
Yes (NJ KJ checked)	Secci, G., Serra, A., Concollato, A., Conte, G., Mele, M., Olsen, R. E., & Parisi, G. (2016). Carbon monoxide as stunning/killing method on farmed Atlantic salmon (Salmo salar): effects on lipid and cholesterol oxidation. Journal of the Science of Food and Agriculture, 96(7), 2426-2432.	Carbon monoxide as stunning/killing method on farmed Atlantic salmon (Salmo salar): effects on lipid and cholesterol oxidation. Journal of the Science of Food and Agriculture, 96(7), 2426-2432.	2016	113	113	First data	Secci, G., Serra, A., Concollato, A., Conte, G., Mele, M., Olsen, R. E., & Parisi, G. (2016). Carbon monoxide as stunning/killing method on farmed Atlantic salmon (Salmo salar): effects on lipid and cholesterol oxidation. Journal of the Science of Food and Agriculture, 96(7), 2426-2432.	Journal article	2016	DOI 10.1002/jsfa.7362	Flesh quality	Salmo salar	Atlantic salmon	Diadromous	Benthopelagic	Not reported	1.104±0.125 kg	Not reported	N/A	Farmed	Laboratory	Norway	60.876300154328355, 5.584114051304136	Quasi-experimental	N/A	Comparison between humane and potentially humane methods	Yes	Control; No randomisation; Replication?	30 (15 fish CO; 15 fish percussive stunned)	N/A	Not clear	N/A	N/A	N/A	N/A	Yes	No	No	Yes	Not reported	No	No	No	No	No	No	N/A	N/A	N/A
Yes	Simitzis, P. E., Tsopelakos, A., Charismiadou, M. A., Batzina, A., Deligeorgis, S. G., & Miliou, H. (2014). Comparison of the effects of six stunning/killing procedures on flesh quality of sea bass (Dicentrarchus labrax, Linnaeus 1758) and evaluation of clove oil anaesthesia followed by chilling on ice/water slurry for potential implementation in aquaculture. Aquaculture Research, 45(11), 1759-17…	Comparison of the effects of six stunning/killing procedures on flesh quality of sea bass (Dicentrarchus labrax, Linnaeus 1758) and evaluation of clove oil anaesthesia followed by chilling on ice/water slurry for potential implementation in aquaculture. Aquaculture Research, 45(11), 1759-1770.	2014	114	114	No access	Simitzis, P. E., Tsopelakos, A., Charismiadou, M. A., Batzina, A., Deligeorgis, S. G., & Miliou, H. (2014). Comparison of the effects of six stunning/killing procedures on flesh quality of sea bass (Dicentrarchus labrax, Linnaeus 1758) and evaluation of clove oil anaesthesia followed by chilling on ice/water slurry for potential implementation in aquaculture. Aquaculture Research, 45(11), 1759-17…	Journal article	2014	10.1111/are.12120	Flesh quality	Dicentrarchus labrax	European seabass	Marine	Demersal	Not reported	515.65 ± 9.65 g	Not reported	N/A	Farmed	Laboratory	Greece	37.98287799041476, 23.705492384198877	Quasi-experimental	N/A	Comparison between humane, inhumane and potentially humane methods	Yes	Control?; No randomisation; Replication?	96 (8 fish per tank, and 2 tanks of fish per treatment)	N/A	16 per treatment?	N/A	N/A	N/A	N/A	Yes	No	No	Yes	Not reported	No	No	No	No	No	No	N/A	N/A	N/A
Yes (NJ KJ checked)	Sorensen, N. K., Tobiassen, T., & Carlehoeg, M. (2004). How do handling and killing methods affect ethical and sensory quality of farmed Atlantic salmon?. In Developments in Food Science (Vol. 42, pp. 301-307). Elsevier.	How do handling and killing methods affect ethical and sensory quality of farmed Atlantic salmon?. In Developments in Food Science (Vol. 42, pp. 301-307). Elsevier.	2004	115	115	First data	Sorensen, N. K., Tobiassen, T., & Carlehoeg, M. (2004). How do handling and killing methods affect ethical and sensory quality of farmed Atlantic salmon?. In Developments in Food Science (Vol. 42, pp. 301-307). Elsevier.	Journal article	2004	Not found	Flesh quality	Salmo salar	Atlantic salmon	Diadromous	Benthopelagic	Not reported	3-4 kg	Not reported	N/A	Farmed	Laboratory	Norway	60.47589810912518, 25.14511632268908	Quasi-experimental	N/A	Comparison between humane stunning methods; Comparison between humane and inhumane methods; Comparison between humane and potentially humane methods	No	Control; No randomisation; Replication?	48	12 fish per treatment	Not clear	N/A	N/A	N/A	N/A	Yes	No	No	Yes	Not reported	No	No	No	No	No	No	N/A	N/A	N/A
Yes (NJ KJ checked)	Sorensen, N. K., Tobiassen, T., & Carlehoeg, M. (2004). How do handling and killing methods affect ethical and sensory quality of farmed Atlantic salmon?. In Developments in Food Science (Vol. 42, pp. 301-307). Elsevier.	How do handling and killing methods affect ethical and sensory quality of farmed Atlantic salmon?. In Developments in Food Science (Vol. 42, pp. 301-307). Elsevier.	2004	115		First data	Sorensen, N. K., Tobiassen, T., & Carlehoeg, M. (2004). How do handling and killing methods affect ethical and sensory quality of farmed Atlantic salmon?. In Developments in Food Science (Vol. 42, pp. 301-307). Elsevier.	Journal article	2004	Not found	Fish welfare	Salmo salar	Atlantic salmon	Diadromous	Benthopelagic	Not reported	3-4 kg	Not reported	N/A	Farmed	Laboratory	Norway	60.47589810912518, 25.14511632268908	Quasi-experimental	Comparison between humane stunning methods; Comparison between humane and inhumane methods; Comparison between humane and potentially humane methods	N/A	No	Control; No randomisation; Replication?	70	10 fish for each of the 7 treatments	Not clear	N/A	N/A	N/A	N/A	Yes	No	No	Yes	Not reported	No	No	No	No	No	No	N/A	N/A	N/A
Yes	Soto, F., Villarejo, J.A., Mateo, A., Roca-Dorda, J., De la Gándara, F. and Garcia, A., 2006. Preliminary experiences in the development of bluefin tuna Thunnus Thynnus (L., 1758) electroslaughtering techniques in rearing cages. Aquacultural engineering, 34(2), pp.83-91.	Preliminary experiences in the development of bluefin tuna Thunnus Thynnus (L., 1758) electroslaughtering techniques in rearing cages. Aquacultural engineering, 34(2), pp.83-91.	2006	116	116	First data	Soto, F., Villarejo, J.A., Mateo, A., Roca-Dorda, J., De la Gándara, F. and Garcia, A., 2006. Preliminary experiences in the development of bluefin tuna Thunnus Thynnus (L., 1758) electroslaughtering techniques in rearing cages. Aquacultural engineering, 34(2), pp.83-91.	Journal article	2006	10.1016/j.aquaeng.2005.05.004	Flesh quality	Thunnus thynnus	Atlantic bluefin tuna	Marine	Pelagic-oceanic	Not reported	Waveform 1: 0.8 kg ± 4.9 kg; Waveform 2: 45.8 kg ± 8.6 kg; Waveform 3: 189.3 kg ± 73.3 kg; Waveform 4: 180.5 kg ± 63.1 kg; Waveform 5: 183.3 kg ± 47.4 kg; Waveform 6: 200.6 kg ± 62.5 kg.	Not reported	N/A	Farmed	Fish farm	Spain	37.9221834223346, -0.8031645481732655	Observational	N/A	Comparison of 6 different waveforms: Waveform type 1 Direct current: Tunas from 1 to 3 electroslaughtered with I = 1 A. Tunas 4 to 8 electroslaughtered I = 0.75 A. Tunas 9 to 17 electroslaughtered with I = 0.6 A. Waveform type 2 High frequency pulsed direct current. All tunas were electroslaughtered with the constant frequency, peak voltage and duty cycle, Frequency = 1 kHz, Vpeak = 90 V, Duty cy…	No	No control; No randomisation; Replicated?	78	N/A	Waveform type 1 Direct current: Tunas from 1 to 3 electroslaughtered with I = 1 A. Tunas 4 to 8 electroslaughtered I = 0.75 A. Tunas 9 to 17 electroslaughtered with I = 0.6 A. Waveform type 2 High frequency pulsed direct current. All tunas were electroslaughtered with the constant frequency, peak voltage and duty cycle, Frequency = 1 kHz, Vpeak = 90 V, Duty cycle = 50% Waveform type 3 Complex pul…	N/A	N/A	N/A	N/A	No	N/A	No	No	No	Yes	No	No	No	No	Underwater electrical harpoon gun	Commercial equipment: Coffelt VVP-15 model, which generates direct current, pulsed direct current, complex pulse system patent by Coffelt and regulated alternating current. Non-commercial/prototype equipment: to tests with constant current source, high frequency PDC (1 kHz) and mixed signal (direct pulsed current and square).	Waveform type 1 Direct current: Tunas from 1 to 3 electroslaughtered with I = 1 A. Tunas 4 to 8 electroslaughtered I = 0.75 A. Tunas 9 to 17 electroslaughtered with I = 0.6 A. Waveform type 2 High frequency pulsed direct current. All tunas were electroslaughtered with the constant frequency, peak voltage and duty cycle, Frequency = 1 kHz, Vpeak = 90 V, Duty cycle = 50% Waveform type 3 Complex pul…	Unclear
Yes	Talas, Z. S., & Duran, A. (2012). The effects of slaughtering methods on physical and biochemical changes in fish. Energy Education Science and Technology Part A-Energy Science and Research, 29(2), 741-748.	The effects of slaughtering methods on physical and biochemical changes in fish. Energy Education Science and Technology Part A-Energy Science and Research, 29(2), 741-748.	2012	117	117	Second opinion	Talas, Z. S., & Duran, A. (2012). The effects of slaughtering methods on physical and biochemical changes in fish. Energy Education Science and Technology Part A-Energy Science and Research, 29(2), 741-748.	Journal article	2012	Not found	Flesh quality	Oncorhynchus mykiss	Rainbow trout	Diadromous	Benthopelagic	Not reported	200-250 g	29.75±2.81 cm	N/A	Farmed	Laboratory	Turkey	38.01720713458667, 37.983332955738454	Quasi-experimental	N/A	Comparison between humane and inhumane methods	No	Control; No randomisation; Replication?	64 (32 struggle death; 32 manual percussive stun)	N/A	32? Not clear	N/A	N/A	N/A	N/A	Yes	No	No	Yes	Not reported	No	No	No	No	No	No	N/A	N/A	N/A
Yes	Tejada, M., & Huidobro, A. (2002). Quality of farmed gilthead seabream (Sparus aurata) during ice storage related to the slaughter method and gutting. European Food Research and Technology, 215(1), 1-7.	Quality of farmed gilthead seabream (Sparus aurata) during ice storage related to the slaughter method and gutting. European Food Research and Technology, 215(1), 1-7.	2002	118	118	First data	Tejada, M., & Huidobro, A. (2002). Quality of farmed gilthead seabream (Sparus aurata) during ice storage related to the slaughter method and gutting. European Food Research and Technology, 215(1), 1-7.	Journal article	2002	10.1007/s00217-002-0494-1	Flesh quality	Sparus aurata	Gilt-head bream	Marine	Demersal	Immature gilthead seabream	319.7±58.1 g	22.6±1.3 cm	N/A	Farmed	Laboratory	Spain	36.47398553572075, -6.185592432287734	Quasi-experimental	N/A	Comparison between humane and inhumane methods	No	Control; No randomisation; No Replication	Not reported	All lots consisted of ≥40 kg fish - so no sample size provided. Fish in March were not gutted (there were controls fish that were gutted) and comapred to fish in June that were gutted. These are the March results. Control is immersion in ice water or asphyxiation in air.	Not clear	N/A	N/A	N/A	N/A	No	No	No	No	N/A	No	No	No	No	No	No	N/A	N/A	N/A
Yes	Tejada, M., & Huidobro, A. (2002). Quality of farmed gilthead seabream (Sparus aurata) during ice storage related to the slaughter method and gutting. European Food Research and Technology, 215(1), 1-7.	Quality of farmed gilthead seabream (Sparus aurata) during ice storage related to the slaughter method and gutting. European Food Research and Technology, 215(1), 1-7.	2002	118		First data	Tejada, M., & Huidobro, A. (2002). Quality of farmed gilthead seabream (Sparus aurata) during ice storage related to the slaughter method and gutting. European Food Research and Technology, 215(1), 1-7.	Journal article	2002	10.1007/s00217-002-0494-1	Flesh quality	Sparus aurata	Gilt-head bream	Marine	Demersal	Immature gilthead seabream	318.3±43.2 g	21.3±0.6 cm	N/A	Farmed	Laboratory	Spain	36.47398553572075, -6.185592432287734	Quasi-experimental	N/A	Comparison between humane and inhumane methods	No	Control; No randomisation; No Replication	Not reported	All lots consisted of ≥40 kg fish - so no sample size provided. Fish in March were not gutted (there were controls fish that were gutted) and comapred to fish in June that were gutted. These are the June results.Control is immersion in ice water or asphyxiation in air.	Not clear	N/A	N/A	N/A	N/A	Yes	No	No	Yes	blow delivered by an air gun to the side of the head (lateral zone) with a flat-headed hammer delivered by an air gun	No	No	No	No	No	No	N/A	N/A	N/A
Yes	Trushenski, J. T., Bowzer, J. C., Bergman, A. M., & Bowker, J. D. (2017). Developing rested harvest strategies for rainbow trout. North American Journal of Aquaculture, 79(1), 36-52.	Developing rested harvest strategies for rainbow trout. North American Journal of Aquaculture, 79(1), 36-52.	2017	119	119	Second opinion	Trushenski, J. T., Bowzer, J. C., Bergman, A. M., & Bowker, J. D. (2017). Developing rested harvest strategies for rainbow trout. North American Journal of Aquaculture, 79(1), 36-52.	Journal article	2017	10.1080/15222055.2016.1221009	Fish welfare; Flesh quality	Oncorhynchus mykiss	Rainbow trout	Diadromous	Benthopelagic	Not reported	501 ± 8 g,	34.5 ± 0.0 cm;	N/A	Farmed	Fish farm	USA	42.604075305379844, -114.7487344237073	Quasi-experimental	Comparison between humane and inhumane methods; Comparison between humane and potentially humane methods	Comparison between humane and inhumane methods; Comparison between humane and potentially humane methods	Yes	Control; No randomisation; Replication?	Not clear	Treatments were: Crowding and chasing for 3 minutes followed by slaughter methos; Asphyxia in air (control as stated by author); Eugenol stun; 5 different waveforms using d.c. current. There was also a reference group of totally unstressed fish (i.e. another control)	3	N/A	N/A	Not clear	Unclear	No	No	No	No	N/A	Yes	No	No	Yes	No	No	Smith-Root, Vancouver, Washington: water depth ≈ 30.5 cm); distance between electrode panels panels ≈ 76 cm	Waveform A: Pulsed DC applied before harvest stress challenge: 5 s at 50 V pulsed DC introduced at a frequency of 5 Hz with each pulse 50 ms in duration. Waveform B: Ramped constant DC plus pulsed DC applied before harvest stress: 1-s ramp-up to 50 V, then 3 s at 50 V, and a 1-s ramp back to 0 V, followed immediately by waveform A. Waveform C: Gated burst on DC pedestal with low and high power ou…	Not clear
Yes	Trushenski, J. T., Bowzer, J. C., Bergman, A. M., & Bowker, J. D. (2017). Developing rested harvest strategies for rainbow trout. North American Journal of Aquaculture, 79(1), 36-52.	Developing rested harvest strategies for rainbow trout. North American Journal of Aquaculture, 79(1), 36-52.	2017	119		Second opinion	Trushenski, J. T., Bowzer, J. C., Bergman, A. M., & Bowker, J. D. (2017). Developing rested harvest strategies for rainbow trout. North American Journal of Aquaculture, 79(1), 36-52.	Journal article	2017	10.1080/15222055.2016.1221009	Fish welfare; Flesh quality	Oncorhynchus mykiss	Rainbow trout	Diadromous	Benthopelagic	Not reported	518 ± 8 g	Not reported	N/A	Farmed	Fish farm	USA	42.604075305379844, -114.7487344237073	Quasi-experimental	Comparison between humane and inhumane methods; Comparison between humane and potentially humane methods	Comparison between humane and inhumane methods; Comparison between humane and potentially humane methods	Yes	Control; No randomisation; Replication?	Not clear	Treatments: 2 electrosedation treatments; Manual percussion; Eugenol; and a stressor treatment where fish were crowded and chased for 3 minutes followed by slaughter method)	Not clear	N/A	N/A	Not clear	Unclear	Yes	No	No	Yes	length of PVC pipe as a club or priest	Yes	No	No	Yes	No	No	Smith-Root, Vancouver, Washington: water depth ≈ 30.5 cm); distance between electrode panels panels ≈ 76 cm	Waveform D: Gated burst on DC pedestal with high power output only applied before harvest stress challenge: 8 s of a three-pulse burst at 51.6 V peak having a pedestal of 23.2 V and repeated at a frequency of 15 Hz. Waveform F: 40 s at 30 V constant DC, then 32 s at 98 V constant DC; waveform applied prior to harvest stress challenge; fish slaughtered by dewatering.	Not clear
Yes	Tulli, F., Fabbro, A., D’Agaro, E., Messina, M., Bongiorno, T., Venir, E., Lippe, G., Tibaldi, E. and Stecchini, M.L., 2015. The effect of slaughtering methods on actin degradation and on muscle quality attributes of farmed European sea bass (Dicentrarchus labrax). Journal of Food Science and Technology, 52(11), pp.7182-7190.	The effect of slaughtering methods on actin degradation and on muscle quality attributes of farmed European sea bass (Dicentrarchus labrax). Journal of Food Science and Technology, 52(11), pp.7182-7190.	2015	120	120	First data	Tulli, F., Fabbro, A., D’Agaro, E., Messina, M., Bongiorno, T., Venir, E., ... & Stecchini, M. L. (2015). The effect of slaughtering methods on actin degradation and on muscle quality attributes of farmed European sea bass (Dicentrarchus labrax). Journal of Food Science and Technology, 52(11), 7182-7190.	Journal article	2015	10.1007/s13197-015-1829-9	Flesh quality	Dicentrarchus labrax	European seabass	Marine	Demersal	Not reported	344±57 g	33.0±2.0 cm (total length)	N/A	Farmed	Laboratory	Italy	46.084433588594095, 13.218262435559014	Observational	N/A	Comparison between follow up kill method following humane stunning	Yes	No Control; No Randomisation; Replication?	40 (but different numbers of fish used for each flesh quality assessment)	N/A	40 (but different numbers of fish used for each flesh quality assessment)	N/A	N/A	Unclear	Unclear	No	No	No	No	N/A	Yes	No	No	No	Yes	No	Fishkill EG100, Scubla s.r.l., Remanzacco, Italy	50 V, 50 Hz, direct current for 5 seconds	Not clear
Yes	Veit J C, Piccolo J, Scherer A F, Machado I S, Maurer L H, Conte L, Baldisserotto B, Koakoski G, Menezes C C, Loro V L, Barcellos L J. G, Heinzmann B M, Poletto G, Menezes C R, and Emanuelli T. (2018). Preslaughter Anesthesia with Lippia alba Essential Oil Delays the Spoilage of Chilled Rhamdia quelen. Journal of Aquatic Food Product Technology, 27(2), pp.258-271.	Preslaughter Anesthesia with Lippia alba Essential Oil Delays the Spoilage of Chilled Rhamdia quelen. Journal of Aquatic Food Product Technology, 27(2), pp.258-271.	2018	121	121	found in in alternative methods	Veit J C, Piccolo J, Scherer A F, Machado I S, Maurer L H, Conte L, Baldisserotto B, Koakoski G, Menezes C C, Loro V L, Barcellos L J. G, Heinzmann B M, Poletto G, Menezes C R, and Emanuelli T. (2018). Preslaughter Anesthesia with Lippia alba Essential Oil Delays the Spoilage of Chilled Rhamdia quelen. Journal of Aquatic Food Product Technology, 27(2), pp.258-271.	Journal article	2018	Not found	Flesh quality	Rhamdia quelen	South American catfish	Freshwater	Benthopelagic	Not reported	170.7 ± 5.6 g	26.6 ± 0.3 cm	N/A	Farmed	Laboratory (Fish farm)	Brazil	Santa Maria	Quasi-experimental	N/A	Comparison between humane and inhumane methods	Yes	Control; No randomisation; Replication?	128	four groups: water (control) + hypothermia (n = 32, WH), water (control) + electrical stunning (n = 32, WE), EO of L. alba + hypothermia (n = 32, LH), and EO of L. alba + electrical stunning (n = 32, LE)	32? Not clear	N/A	N/A	Fish were individually placed in the stunning tank with their bodies parallel to electrode plates, so that the current would flow across them.	Yes	No	No	No	No	N/A	Yes	No	No	Yes	No	No	Experimental prototype as reported in Veit 2017a reported in this systematic map	128 V m−1 × 300 Hz for 5 s	Not clear
Yes	Veit, J.C., Piccolo, J., Facco, G., Scherer, A.F., Baldisserotto, B., Koakoski, G., Menezes, C.C., Loro, V.L., Barcellos, L.J., Mello, R.O. and Emanuelli, T., 2017a. Influence of electronarcosis on behavioral responses, blood markers, and fillet properties of Silver Catfish (Rhamdia quelen). Journal of Aquatic Food Product Technology, 26(3), pp.308-324.	Influence of electronarcosis on behavioral responses, blood markers, and fillet properties of Silver Catfish (Rhamdia quelen). Journal of Aquatic Food Product Technology, 26(3), pp.308-324.	2017	122	122	Found in Veit et al 2017	Veit, J.C., Piccolo, J., Facco, G., Scherer, A.F., Baldisserotto, B., Koakoski, G., Menezes, C.C., Loro, V.L., Barcellos, L.J., Mello, R.O. and Emanuelli, T., 2017. Influence of electronarcosis on behavioral responses, blood markers, and fillet properties of Silver Catfish (Rhamdia quelen). Journal of Aquatic Food Product Technology, 26(3), pp.308-324.	Journal article	2017	http://dx.doi.org/10.1080/10498850.2016.1170747	Fish welfare; Flesh quality	Rhamdia quelen	South American catfish	Freshwater	Benthopelagic	Not reported	213.5 ± 42.8 g	27.3 ± 1.7 cm	N/A	Farmed	Laboratory	Brazil	N/C	Observational	Comparison between voltages	Comparison between voltages	Yes	No control; Randomised; replicated	100	2 electric field × 5 frequencies and ten replicates	10	N/A	N/A	Fish were individually placed in the stunning tank with their bodies parallel to electrode plates, so that the current would flow across them.	Yes	No	No	No	No	N/A	Yes	No	No	Yes	No	No	Experimental prototype: An electrical device was constructed to generate a sinusoidal wave ranging from 50 to 1000 Hz and electrical current intensities of 110 or 260 mA that formed uniform electric fields (E) of 128 or 256 V m−1, respectively. The electrical stunning was performed in plastic tanks (66 × 43 × 19 cm, L × W × H) containing continuously aerated water. Two 40-cm-long electrode plates…	50, 100, 300, 500, or 1000 Hz combined with two electric fields 128 or 256 V m−1 for five seconds	Not clear
Yes	Veit, J.C., Piccolo, J., Facco, G., Scherer, A.F., Baldisserotto, B., Koakoski, G., Menezes, C.C., Loro, V.L., Barcellos, L.J., Mello, R.O. and Emanuelli, T., 2017a. Influence of electronarcosis on behavioral responses, blood markers, and fillet properties of Silver Catfish (Rhamdia quelen). Journal of Aquatic Food Product Technology, 26(3), pp.308-324.	Influence of electronarcosis on behavioral responses, blood markers, and fillet properties of Silver Catfish (Rhamdia quelen). Journal of Aquatic Food Product Technology, 26(3), pp.308-324.	2017	122		Found in Veit et al 2017	Veit, J.C., Piccolo, J., Facco, G., Scherer, A.F., Baldisserotto, B., Koakoski, G., Menezes, C.C., Loro, V.L., Barcellos, L.J., Mello, R.O. and Emanuelli, T., 2017. Influence of electronarcosis on behavioral responses, blood markers, and fillet properties of Silver Catfish (Rhamdia quelen). Journal of Aquatic Food Product Technology, 26(3), pp.308-324.	Journal article	2017	http://dx.doi.org/10.1080/10498850.2016.1170747	Fish welfare; Flesh quality	Rhamdia quelen	South American catfish	Freshwater	Benthopelagic	Not reported	361.1 ± 87.5 g	31.9 ± 2.4 cm	N/A	Farmed	Laboratory	Brazil	N/C	Randomised control trial	Comparison between stun duration	Comparison between stun duration	Yes	Control; Randomised; Replicated	70	seven treatments (seven times of electrical stunning) and ten replicates each	10	N/A	N/A	Fish were individually placed in the stunning tank with their bodies parallel to electrode plates, so that the current would flow across them.	Yes	No	No	No	No	N/A	Yes	No	No	Yes	No	No	Experimental prototype: An electrical device was constructed to generate a sinusoidal wave ranging from 50 to 1000 Hz and electrical current intensities of 110 or 260 mA that formed uniform electric fields (E) of 128 or 256 V m−1, respectively. The electrical stunning was performed in plastic tanks (66 × 43 × 19 cm, L × W × H) containing continuously aerated water. Two 40-cm-long electrode plates…	128 V m−1 × 300 Hz for different stun durations 0—control (not stunned) group, 1, 5, 10, 20, 30, or 60 s.	Not clear
Yes	Veit, J.C., Piccolo, J., Scherer, A.F., Machado, I.S., Peres, M.M., Schwerz, J.P., Baldisserotto, B., Heinzmann, B.M. and Emanuelli, T., 2017b. Stability of frozen fillets from silver catfish anesthetized with essential oil of Lippia alba prior to electrical stunning or hypothermia. Journal of Food Processing and Preservation, 41(5), p.e13167.	Stability of frozen fillets from silver catfish anesthetized with essential oil of Lippia alba prior to electrical stunning or hypothermia. Journal of Food Processing and Preservation, 41(5), p.e13167.	2017	123	123	First data	Veit, J. C., Piccolo, J., Scherer, A. F., Machado, I. S., Peres, M. M., Schwerz, J. P., ... & Emanuelli, T. (2017). Stability of frozen fillets from silver catfish anesthetized with essential oil of Lippia alba prior to electrical stunning or hypothermia. Journal of Food Processing and Preservation, 41(5), e13167.	Journal article	2017	https://doi.org/10.1111/jfpp.13167	Flesh quality	Rhamdia quelen	South American catfish	Freshwater	Benthopelagic	Not reported	102.2628.4 g	24.062.0 cm	N/A	Farmed	Laboratory	Brazil	-29.721622692583782, -53.71682593098476	Randomised control trial	N/A	Comparison between humane and inhumane methods	Yes	Control; Randomised? Not clear if fish were randomly allocated to treatment; Replicated?	96	Four groups: water (control) electrical stunning n=24; water (control) hypothermia n=24; anesthesia electrical stunning n=24; anesthesia hypothermia n=24; The experiment was replicated 4 times with 6 fish in each treatment (i.e. 24 fish in total)	4	N/A	N/A	Unclear	Unclear	No	No	No	No	N/A	Yes	No	No	Yes	No	No	Experimental prototype: plastic tanks (66 x 43 x 19 cm) containing continuously aerated water for electrical stunning 128 V m-1, 300 Hz for 5 s.	128 V m-1, 300 Hz for 5 s	Not clear
Yes	Venturini F P, Vargas Baldi, S C, Parisi G, Costa T D, Rucinque D S, Pires Melo, M , and Viegas E M. M. (2018). Effects of different stunning methods on blood markers and enzymatic activity of stress responses of tilapia (Oreochromis niloticus). Italian Journal of Animal Science, 17(4), pp.1094-1098.	Effects of different stunning methods on blood markers and enzymatic activity of stress responses of tilapia (Oreochromis niloticus). Italian Journal of Animal Science, 17(4), pp.1094-1098.	2018	124	124	found in in alternative methods	Venturini F P, Vargas Baldi, S C, Parisi G, Costa T D, Rucinque D S, Pires Melo, M , and Viegas E M. M. (2018). Effects of different stunning methods on blood markers and enzymatic activity of stress responses of tilapia (Oreochromis niloticus). Italian Journal of Animal Science, 17(4), pp.1094-1098.	Journal article	2018	https://doi.org/10.1080/1828051X.2018.1426396	Fish welfare	Oreochromis niloticus	Nile tilapia	Freshwater	Benthopelagic	Not reported	498.8 ±16.7 g	Not reported	N/A	Farmed	Laboratory	Brazil	São Paulo	Quasi-experimental	Comparison between humane and potentially humane method; Comparison between stunning duration	N/A	Yes	Control?; No randomisation; Replication?	48 (12 fish for each of the 4 treatments)	Treatment: 1. Eugenol; 2. Benzocaine; 3. Electrical stunning for 205 V, 10.8 A for 1 minute; 4. Electrical stunning for 205 V, 10.8 A for 2 minutes	12? Not clear	N/A	N/A	Not reported	Unclear	No	No	No	No	N/A	Yes	No	No	No	Yes	No	No information reported about the stunning machine	Two electrical stunning treatments a. 205 V, 10.8 A for 1 minute; b. 205 V, 10.8 A for 2 minutes	Not clear
Yes	Venturini F P, Vargas Baldi, S C, Parisi G, Costa T D, Rucinque D S, Pires Melo, M , and Viegas E M. M. (2018). Effects of different stunning methods on blood markers and enzymatic activity of stress responses of tilapia (Oreochromis niloticus). Italian Journal of Animal Science, 17(4), pp.1094-1098.	Effects of different stunning methods on blood markers and enzymatic activity of stress responses of tilapia (Oreochromis niloticus). Italian Journal of Animal Science, 17(4), pp.1094-1098.	2018	124		found in in alternative methods	Venturini F P, Vargas Baldi, S C, Parisi G, Costa T D, Rucinque D S, Pires Melo, M , and Viegas E M. M. (2018). Effects of different stunning methods on blood markers and enzymatic activity of stress responses of tilapia (Oreochromis niloticus). Italian Journal of Animal Science, 17(4), pp.1094-1098.	Journal article	2018	https://doi.org/10.1080/1828051X.2018.1426396	Fish welfare; Flesh quality	Oreochromis niloticus	Nile tilapia	Freshwater	Benthopelagic	Not reported	554.0 ± 61 g	Not reported	N/A	Farmed	Laboratory (Fish farm)	Brazil	São Paulo	Quasi-experimental	Comparison between humane and potentially humane method; Comparison between different stunning parameters	N/A	Yes	Control; No randomisation; Replication?	48 (12 fish for each of the 4 treatments)	Treatments: 1. Eugenol followed by gill cut (control treament); 2. 400Hz 203V 3.28A 15 seconds; 3. 800Hz 203V 3.35A 15seconds; 4. 1200Hz 203V 3.47A 15 seconds	12? Not clear	N/A	N/A	Not reported	Unclear	No	No	No	No	N/A	Yes	No	No	No	Yes	No	No information reported about the stunning machine	Three electrical stunning treatments. A. 400Hz 203V 3.28A 15 seconds; b. 800Hz 203V 3.35A 15seconds; c. 1200Hz 203V 3.47A 15 seconds	Not clear
Yes	Wang ZiChao, Yan YuZhen, Su Ping, Zhao MouMing, Xia Ning, and Chen DeWei. (2018). Treatments of tilapia (Oreochromis niloticus) using nitric oxide for quality improvement: establishing a potential method for large-scale processing of farmed fish. Nitric Oxide, 77, pp.19-25.	Treatments of tilapia (Oreochromis niloticus) using nitric oxide for quality improvement: establishing a potential method for large-scale processing of farmed fish. Nitric Oxide, 77, pp.19-25.	2018	125	125	found in in alternative methods	Wang ZiChao, Yan YuZhen, Su Ping, Zhao MouMing, Xia Ning, and Chen DeWei. (2018). Treatments of tilapia (Oreochromis niloticus) using nitric oxide for quality improvement: establishing a potential method for large-scale processing of farmed fish. Nitric Oxide, 77, pp.19-25.	Journal article	2018	https://doi.org/10.1016/j.niox.2018.04.003	Flesh quality	Oreochromis niloticus	Nile tilapia	Freshwater	Benthopelagic	Not reported	500–600 g	Not reported	N/A	Farmed	Laboratory (Farmed fish)	China	Guangxi	Quasi-experimental	N/A	Comparison between humane and potentially humane methods	Yes	Control; No randomisation; Replication?	27 (15 fish for NO; 12 fish for percussive)	N/A	27? Not clear	N/A	N/A	N/A	N/A	Yes	No	No	Yes	Not reported	No	No	No	No	No	No	N/A	N/A	N/A
Yes	Wang ZiChao, Zhao MouMing, Fang ZhongXiang, and Chen DeWei. (2017). Nitric oxide euthanasia: a potential procedure for improving animal welfare and fillet color of tilapia (Oreochromis niloticus). Aquaculture International, 25(5), pp.1845-1856.	Nitric oxide euthanasia: a potential procedure for improving animal welfare and fillet color of tilapia (Oreochromis niloticus). Aquaculture International, 25(5), pp.1845-1856.	2017	126	126	found in in alternative methods	Wang ZiChao, Zhao MouMing, Fang ZhongXiang, and Chen DeWei. (2017). Nitric oxide euthanasia: a potential procedure for improving animal welfare and fillet color of tilapia (Oreochromis niloticus). Aquaculture International, 25(5), pp.1845-1856.	Journal article	2017	DOI 10.1007/s10499-017-0162-x	Fish welfare; Flesh quality	Oreochromis niloticus	Nile tilapia	Freshwater	Benthopelagic	Not reported	500–600 g	Not reported	N/A	Farmed	Laboratory (Farmed fish)	China	Guangxi	Quasi-experimental	Comparison between humane and potentially humane methods	Comparison between humane and potentially humane methods	Yes	Control; No randomisation; Replication?	24? (6 fish per treament (NO stun or percussive stun) replicated twice)	N/A	2	N/A	N/A	N/A	N/A	Yes	No	No	Yes	Not reported	No	No	No	No	No	No	N/A	N/A	N/A
Yes	Wang, Y., Li, J., Wu, Y., Yang, S., Wang, D. and Liu, Q., 2021. Analysis of Volatile Compounds in Sea Bass (Lateolabrax japonicus) Resulting from Different Slaughter Methods Using Electronic-Nose (E-Nose) and Gas Chromatography-Ion Mobility Spectrometry. Molecules, 26(19), p.5889.	Analysis of Volatile Compounds in Sea Bass (Lateolabrax japonicus) Resulting from Different Slaughter Methods Using Electronic-Nose (E-Nose) and Gas Chromatography-Ion Mobility Spectrometry. Molecules, 26(19), p.5889.	2021	127	127	Second round of searches in 2022 from bibliographic databases	Wang, Y., Li, J., Wu, Y., Yang, S., Wang, D. and Liu, Q., 2021. Analysis of Volatile Compounds in Sea Bass (Lateolabrax japonicus) Resulting from Different Slaughter Methods Using Electronic-Nose (E-Nose) and Gas Chromatography-Ion Mobility Spectrometry. Molecules, 26(19), p.5889.	Journal article	2021	https://doi.org/10.3390/molecules26195889	Flesh quality	Lateolabrax japonicus	Japanese seabass	Marine	Demersal?	Not reported	500± 10.0 g	25±2.0 cm	N/A	Farmed	Laboratory	China	Guangzhou, Guangdong, China	Quasi-experimental	N/A	Comparison of humane and inhumane methods; Comparison between humane and potentially humane method	Yes	Control; No randonisation; Replication?	48 (12 for each method)	N/A	12? Not clear	N/A	N/A	N/A	N/A	Yes	No	No	Yes	Hit on head with back of knife	No	No	No	No	No	No	N/A	N/A	N/A
Yes	Wills, C. C., Zampacavallo, G., Poli, B. M., Proctor, M. R., & Henehan, G. T. (2006). Nitrogen stunning of rainbow trout. International journal of food science & technology, 41(4), 395-398.	Nitrogen stunning of rainbow trout. International journal of food science & technology, 41(4), 395-398.	2006	128	128	First data	Wills, C. C., Zampacavallo, G., Poli, B. M., Proctor, M. R., & Henehan, G. T. (2006). Nitrogen stunning of rainbow trout. International journal of food science & technology, 41(4), 395-398.	Journal article	2006	10.1111/j.1365-2621.2005.01082.x	Fish welfare; Flesh quality	Oncorhynchus mykiss	Rainbow trout	Diadromous	Benthopelagic	Not reported	340 ± 30 g	Not reported	N/A	Farmed	Laboratory	Ireland	-29.721622692583782, -53.71682593098476	Quasi-experimental	Comparison between humane and inhumane methods; Comparison between humane and potentially humane methods	Comparison between humane and inhumane methods; Comparison between humane and potentially humane methods	No	Control; No randomisation; Replication?	22 (manual percussive n=6; N gas stunning followed by percussive blow n=9; asphyxiation in air n=7)	N/A	Not clear	N/A	N/A	N/A	N/A	Yes	No	No	Yes	Wooden stick	No	No	No	No	No	No	N/A	N/A	N/A
Yes	Zampacavallo, G., Parisi, G., Mecatti, M., Lupi, P., Giorgi, G., & Poli, B. M. (2015). Evaluation of different methods of stunning/killing sea bass (Dicentrarchus labrax) by tissue stress/quality indicators. Journal of food science and technology, 52(5), 2585-2597.	Evaluation of different methods of stunning/killing sea bass (Dicentrarchus labrax) by tissue stress/quality indicators. Journal of food science and technology, 52(5), 2585-2597.	2015	129	129	First data	Zampacavallo, G., Parisi, G., Mecatti, M., Lupi, P., Giorgi, G., & Poli, B. M. (2015). Evaluation of different methods of stunning/killing sea bass (Dicentrarchus labrax) by tissue stress/quality indicators. Journal of food science and technology, 52(5), 2585-2597.	Journal article	2015	10.1007/s13197-014-1324-8	Fish welfare; Flesh quality	Dicentrarchus labrax	European seabass	Marine	Demersal	Not reported	548.5±100.6g	Not reported	N/A	Farmed	Fish farm	Italy	42.76945112851482, 10.885608393149067	Quasi-experimental	Comparison between humane and inhumane methods; Comparison of single and two phase stun	Comparison between humane and inhumane methods; Comparison of single and two phase stun	Yes	Control; No ramdomisation; Replication	156	groups of n= 39 bass were submitted to the different stunning/killing methods; 4 treatments ice slurry; Gas mixture 70% N2 & 30% CO2; Single phase electrical; Two phase electrical; no mention of randomised allocation; methods suggest that there were approx 10 fish per treatment and the experiment was replicated 4 times.This experiment was conducted in 2 seasons July and November, however the July…	4?	N/A	N/A	Unclear	Unclear	No	No	No	No	N/A	Yes	No	Yes	No	No	No	Fishkill® EG200 equipment (Scubla Aquaculture, Remanzacco, UD, Italy)	Two different stuns compared: Single phase: 50 Hz 40 V 4′ (frequently used in some Italian farms) and Two phase: phase 1= 400 Hz 120 V 1′ followed by phase 2 =50 Hz 40 V 3′ (as proposed by Lines and Kestin, 2005 after preliminary trials on seabass)	Not clear
NJ (KJ checked)	Zhang Longteng ; Li Qian ; Jia Shiliang ; Huang Zhan ; Luo Yongkang (2018). Effect of different stunning methods on antioxidant status, in vivo myofibrillar protein oxidation, and the susceptibility to oxidation of silver carp (Hypophthalmichthys molitrix) fillets during 72 h postmortem. Food chemistry 246: 121-128	Effect of different stunning methods on antioxidant status, in vivo myofibrillar protein oxidation, and the susceptibility to oxidation of silver carp (Hypophthalmichthys molitrix) fillets during 72 h postmortem. Food chemistry 246: 121-128	2018	130	130	Missed by Salvador in his included articles	Zhang Longteng ; Li Qian ; Jia Shiliang ; Huang Zhan ; Luo Yongkang (2018). Effect of different stunning methods on antioxidant status, in vivo myofibrillar protein oxidation, and the susceptibility to oxidation of silver carp (Hypophthalmichthys molitrix) fillets during 72 h postmortem. Food chemistry 246: 121-128	Journal article	2018	https://doi.org/10.1016/j.foodchem.2017.10.140	Flesh quality	Hypophthalmichthys molitrix	Silver carp	Freshwater	Benthopelagic	Not reported	1.45 ± 0.15 kg,	43.2 ± 0.3 cm)	N/A	Farmed	Laboratory	China	39.88373343814488, 116.28124486264979	Randomised control trial	N/A	Comparison between humane and inhumane methods	No	Control; Randomised; Replicated?	36	12 per treatment; 3 treatments; randomly assigned;	12? Not clear	N/A	N/A	N/A	N/A	Yes	No	No	Yes	Wooden club	No	No	No	No	No	No	No	N/A	N/A
NJ (KJ checked)	Zhang, L., Gui, P., Zhang, Y., Lin, J., Li, Q., Hong, H., & Luo, Y. (2019b). Assessment of structural, textural, and gelation properties of myofibrillar protein of silver carp (Hypophthalmichthys molitrix) modified by stunning and oxidative stress. LWT, 102, 142-149.	Assessment of structural, textural, and gelation properties of myofibrillar protein of silver carp (Hypophthalmichthys molitrix) modified by stunning and oxidative stress. LWT, 102, 142-149.	2019	131	131	First data	Zhang, L., Gui, P., Zhang, Y., Lin, J., Li, Q., Hong, H., & Luo, Y. (2019b). Assessment of structural, textural, and gelation properties of myofibrillar protein of silver carp (Hypophthalmichthys molitrix) modified by stunning and oxidative stress. LWT, 102, 142-149.	Journal article	2019	https://doi.org/10.1016/j.lwt.2018.12.030	Flesh quality	Hypophthalmichthys molitrix	Silver carp	Freshwater	Benthopelagic	Not reported	1.51 ± 0.06 kg	48.33 ± 1.31 cm	N/A	Farmed	Laboratory	China	39.88373343814488, 116.28124486264979	Quasi-experimental	N/A	Comparison between humane and inhumane methods	No	Control: No randomisation; Replication?	36	12 fish per treatment, 3 treatments, no mention randomisation, percussive deemed unstressful compared to gill cut and ice/water slurry deemed stressful	12? Not clear	N/A	N/A	N/A	N/A	Yes	No	No	Yes	Wooden club	No	No	No	No	No	No	N/A	N/A	N/A
KJ	Zhang, L., Li, Q., Hong, H. and Luo, Y., 2021. Tracking structural modifications and oxidative status of myofibrillar proteins from silver carp (Hypophthalmichthys molitrix) fillets treated by different stunning methods and in vitro oxidizing conditions. Food Chemistry, 365, p.130510.	Tracking structural modifications and oxidative status of myofibrillar proteins from silver carp (Hypophthalmichthys molitrix) fillets treated by different stunning methods and in vitro oxidizing conditions. Food Chemistry, 365, p.130510.	2021	132	132	Second round of searches in 2022 from google scholar	Zhang, L., Li, Q., Hong, H. and Luo, Y., 2021. Tracking structural modifications and oxidative status of myofibrillar proteins from silver carp (Hypophthalmichthys molitrix) fillets treated by different stunning methods and in vitro oxidizing conditions. Food Chemistry, 365, p.130510.	Journal article	2021	https://doi.org/10.1016/j.foodchem.2021.130510	Flesh quality	Hypophthalmichthys molitrix	Silver carp	Freshwater	Benthopelagic	Not reported	1.54 ± 0.18 kg	53.52 ± 1.01 cm	N/A	Farmed	Laboratory	China	39.88373343814488, 116.28124486264979	Randomised control trial	N/A	Comparison between humane and inhumane methods	Yes	Control; Randomised; Replicated	18 (9 percussive stunned; 9 gill cut)	N/A	9? Not clear	N/A	N/A	N/A	N/A	Yes	No	No	Yes	Wooden club	No	No	No	No	No	No	N/A	N/A	N/A
NJ (KJ checked)	Zhang, L., Li, Q., Hong, H., Luo, Y., & Lametsch, R. (2020). Search for proteomic markers for stunning stress and stress-induced textural tenderization in silver carp (Hypophthalmichthys molitrix) fillets using label-free strategy. Food Research International, 137, 109678.	Search for proteomic markers for stunning stress and stress-induced textural tenderization in silver carp (Hypophthalmichthys molitrix) fillets using label-free strategy. Food Research International, 137, 109678.	2020	133	133	First data	Zhang, L., Li, Q., Hong, H., Luo, Y., & Lametsch, R. (2020). Search for proteomic markers for stunning stress and stress-induced textural tenderization in silver carp (Hypophthalmichthys molitrix) fillets using label-free strategy. Food Research International, 137, 109678.	Journal article	2020	https://doi.org/10.1016/j.foodres.2020.109678	Flesh quality	Hypophthalmichthys molitrix	Silver carp	Freshwater	Benthopelagic	Not reported	1.68 ± 0.09 kg	55.52 ± 1.05 cm	N/A	Farmed	Laboratory	China	39.88373343814488, 116.28124486264979	Quasi-experimental	N/A	Comparison between humane and inhumane methods	Yes	Control: No randomisation; Replication?	24	8 fish per treatment, 3 treatments, no mention randomisation, percussive deemed unstressful compared to gill cut and ice/water slurry deemed stressful	8? Not clear	N/A	N/A	N/A	N/A	Yes	No	No	Yes	Wooden club	No	No	No	No	No	No	N/A	N/A	N/A
NJ (KJ checked)	Zhang, L., Li, Q., Lyu, J., Kong, C., Song, S., & Luo, Y. (2017). The impact of stunning methods on stress conditions and quality of silver carp (Hypophthalmichthys molitrix) fillets stored at 4 C during 72 h postmortem. Food chemistry, 216, 130-137.	The impact of stunning methods on stress conditions and quality of silver carp (Hypophthalmichthys molitrix) fillets stored at 4 C during 72 h postmortem. Food chemistry, 216, 130-137.	2017	134	134	First data	Zhang, L., Li, Q., Lyu, J., Kong, C., Song, S., & Luo, Y. (2017). The impact of stunning methods on stress conditions and quality of silver carp (Hypophthalmichthys molitrix) fillets stored at 4 C during 72 h postmortem. Food chemistry, 216, 130-137.	Journal article	2017	http://dx.doi.org/10.1016/j.foodchem.2016.08.004	Fish welfare; Flesh quality	Hypophthalmichthys molitrix	Silver carp	Freshwater	Benthopelagic	Not reported	1.96 ± 0.15 kg	49.2 ± 0.2 cm	N/A	Farmed	Laboratory	China	39.88373343814488, 116.28124486264979	Randomised control trial	Comparison between humane and inhumane methods	Comparison between humane and inhumane methods	No	Control; Randomised; Replicated	48	16 fish per treatment; 3 treatments; For each treatment fish were divided into two groups of 8 indicating the experiment was replicated 2 times; fish randomly allocated to treatments	2	N/A	N/A	N/A	N/A	Yes	No	No	Yes	Wooden club	No	No	No	No	No	No	N/A	N/A	N/A
NJ (KJ checked)	Zhang, L., Zhang, Y., Jia, S., Li, Y., Li, Q., Li, K., Hong, H. and Luo, Y., 2019a. Stunning stress-induced textural softening in silver carp (Hypophthalmichthys molitrix) fillets and underlying mechanisms. Food chemistry, 295, pp.520-529.	Stunning stress-induced textural softening in silver carp (Hypophthalmichthys molitrix) fillets and underlying mechanisms. Food chemistry, 295, pp.520-529.	2019	135	135	First data	Zhang, L., Zhang, Y., Jia, S., Li, Y., Li, Q., Li, K., Hong, H. and Luo, Y., 2019a. Stunning stress-induced textural softening in silver carp (Hypophthalmichthys molitrix) fillets and underlying mechanisms. Food chemistry, 295, pp.520-529.	Journal article	2019	https://doi.org/10.1016/j.foodchem.2019.05.148	Flesh quality	Hypophthalmichthys molitrix	Silver carp	Freshwater	Benthopelagic	Not reported	1.5 ± 0.1 kg	48.0 ± 1.2 cm	N/A	Farmed	Laboratory	China	39.88373343814488, 116.28124486264979	Quasi-experimental	N/A	Comparison between humane and inhumane methods	No	Control: No randomisation; Replication?	30	10 fish per treatment, 3 treatments, no mention of randomisation, percussive deemed unstressful compared to gill cut and ice/water slurry deemed stressful	10? Not clear	N/A	N/A	N/A	N/A	Yes	No	No	Yes	Wooden club	No	No	No	No	No	No	N/A	N/A	N/A
[truncated: 40 more columns]

## Sheet: 3. Review articles
Reference
Algers Bo, Anil Haluk, Blokhuis Harry, Fuchs Klemens, Hultgren Jan, Lambooij Bert, Nunes Telmo, Paulsen Peter, and Smulders Frans. (2009). Project to develop animal welfare risk assessment guidelines on stunning and killing. EFSA Supporting Publications, 6(7), pp.11E.
Anon (2008 updated 2011). An HSI Report: the welfare of animals in the aquaculture industry. Washington; USA: Humane Society International.
Ashley P J. (2007). Fish welfare: Current issues in aquaculture. Applied Animal Behaviour Science, 104(3-4), pp.199-235.
Bowman Jennifer, and Gräns Albin. ( ). Stunning and Killing of Tropical and Subtropical Finfish in Aquaculture during Slaughter. , , pp..
[truncated: 36 more rows]

## Sheet: 4. Potentially humane articles
Reference	Method	Coded in map (worksheet 2)
[truncated: 38 more rows]
